# Supplementary material for: Analysis of Illicit Street Heroin Seized in Pakistan by Gas Chromatography–Mass Spectrometry (GC‐MS) for Identification of Adulterants and Impurities
Source: Int J Anal Chem. 2026 Mar 1;2026:4301930. doi: 10.1155/ianc/4301930 (PMC12950829; doi:10.1155/ianc/4301930)
Supplement: Supplementary file 1 — Supporting Information Additional supporting information can be found online in the Supporting Information section. [file IANC-2026-4301930-s001.zip › Supplementary Table S1.xlsx]

## Sheet: Sheet1
Sr.	CRM & Samples	CAS Number	MF	MW (g/mol)	Suppliers
1	Acetaminophen	103-09-2	C8H9NO2	151.16	Sigma-Aldrich
2	Alprazolam	28981-97-7	C17H13ClN4	308.76	Cerilliant
3	Amitriptyline.HCl	549-18-8	C20H23N·HCl	313.86	Cerilliant
4	Amobarbital	57-43-2	C11H18N2O3	226.27	Cerilliant
5	Caffeine	58-08-2	C8H10N4O2	194.19	Sigma-Aldrich
6	Cannabidiol (CBD)	13956-29-1	C21H30O2	314.47	Sigma-Aldrich
7	Cannabinol (CBN)	521-35-7	C21H26O2	310.43	Sigma-Aldrich
8	Chlordiazepoxide	58-25-3	C16H14ClN3O	299.75	Cerilliant
9	Cocaine	50-36-2	C17H21NO4	303.35	Cerilliant
10	Codeine	76-57-3	C18H21NO3	299.36	Cerilliant
11	Dextromethorphan	125-71-3	C18H25NO	271.39	Cerilliant
12	Diazepam	439-14-5	C16H13ClN2O	284.75	Cerilliant
13	Flunitrazepam	1622-62-4	C16H12FN3O3	313.28	Cerilliant
14	Flurazepam	17617-23-1	C21H23ClFN3O	387.88	Cerilliant
15	Heroin	561-27-3	C21H23NO5	369.41	Cerilliant
16	JWH-073	208987-48-8	C23H21NO	327.4	Cerilliant
17	Ketamine.HCl	1867-66-9	C13H16ClNO.HCl	274.19	Cerilliant
18	Lidocaine	137-58-6	C14H22N2O	234.34	Cerilliant
19	Lorazepam	846-49-1	C15H10Cl2N2O2	321.16	Cerilliant
20	Mephedrone.HCl	879665-92-6	C11H15NO2·HCl	229.7	LGC Standards
21	Methadone	76-99-3	C21H27NO	309.45	Cerilliant
22	6-Monoacetylmorphine	2784-73-8	C19H21NO4	327.37	Cerilliant
23	Morphine	57-27-2	C17H19NO3	285.34	Cerilliant
24	Nalorphine.HCl	57-29-4	C19H21NO3.HCl	347.84	Sigma-Aldrich
25	Nimetazepam	2011-67-8	C16H13N3O3	295.29	Sigma-Aldrich
26	Oxazepam	604-75-1	C15H11ClN2O2	286.71	Sigma-Aldrich
27	Papaverine.HCl	61-25-6	C20H21NO4.HCl	375.85	Sigma-Aldrich
28	Pentazocine	359-83-1	C19H27NO	285.42	Cerilliant
29	Pheniramine	86-21-5	C16H20N2	240.34	Cerilliant
30	Phenobarbital	50-06-6	C12H12N2O3	232.24	Cerilliant
31	Phentermine	122-09-8	C10H15N	149.23	Cerilliant
32	Procaine	59-46-1	C13H20N2O2	236.31	LGC Standards
33	Propoxyphene	469-62-5	C22H29NO2	339.47	Cerilliant
34	Pseudoephedrine.HCl	345-78-8	C10H15NO·HCl	201.69	LGC Standards
35	Δ9-Tetrahydrocannabinol (THC)	1972-08-3	C21H30O2	314.47	Sigma-Aldrich
36	Thebaine	115-37-7	C19H21NO3	311.37	Cerilliant
37	Poppy Plant Extract	Randomly selected from submitted cases
38	Opium Resin Extract	Randomly selected from submitted cases
39	Pharmaceutical Tablet	Randomly selected from submitted cases
Where	CRM = Certified Reference Materials
	CAS = Chemical Abstracts Service
	MF = Molecular Formula
	MW = Molecular Weight
