# Supplementary material for: Analysis of Illicit Street Heroin Seized in Pakistan by Gas Chromatography–Mass Spectrometry (GC‐MS) for Identification of Adulterants and Impurities
Source: Int J Anal Chem. 2026 Mar 1;2026:4301930. doi: 10.1155/ianc/4301930 (PMC12950829; doi:10.1155/ianc/4301930)
Supplement: Supplementary file 1 — Supporting Information Additional supporting information can be found online in the Supporting Information section. [file IANC-2026-4301930-s001.zip › Supplementary Table S2.xlsx]

## Sheet: Sheet1
Sample	Acetaminophen	Caffeine	Diazepam	Dextromethorphan	Chloroquine	Clotrimazole	Nicotinamide	Etriacetam	Ketamine	Tramadol	Chlorpheniramine	Phenobarbital	Lidocaine	Levorphenol	Codeine	Morphine	Papaverine	Noscapine	Acetylcodeine	6-MAM	Heroin
Sample-1	2298955	150268728	0	0	0	0	0	0	0	0	0	0	0	0	0	0	809082	0	3238107	31890631	15980238
Sample-2	1883492	18417928	0	0	0	0	0	0	0	0	0	0	0	0	0	0	0	0	86684	1009694	1489855
Sample-3	1886880	17329140	0	0	0	0	0	0	0	0	0	0	0	0	0	0	0	0	111594	678198	1310453
Sample-4	1051555	11707617	0	0	0	0	0	0	0	0	0	0	0	0	0	0	0	0	48119	204635	816744
Sample-5	3180833	26270979	0	0	0	0	0	0	0	0	0	0	0	0	0	0	0	0	188378	1358403	2056422
Sample-6	2493097	21417005	0	0	0	0	0	0	0	0	0	0	0	0	0	0	0	0	167834	966902	1719657
Sample-7	3071805	25375096	0	0	0	0	0	0	0	0	0	0	0	0	0	0	0	0	247182	1501455	2098823
Sample-8	2910267	23387809	0	0	0	0	0	0	0	0	0	0	0	0	0	0	0	0	167799	1229878	2016722
Sample-9	1687800	15979573	0	0	0	0	0	0	0	0	0	0	0	0	0	0	0	0	97497	601632	1292504
Sample-10	1266642	13171314	0	0	0	0	0	0	0	0	0	0	0	0	0	0	0	0	52436	235596	891618
Sample-11	4507902	32317716	0	0	0	0	0	0	0	0	0	0	0	0	0	0	0	0	258108	2350741	2865578
Sample-12	2381232	20364116	0	0	0	0	0	0	0	0	0	0	0	0	0	0	0	0	192565	1106208	1926937
Sample-13	3329139	26484696	0	0	0	0	0	0	0	0	0	0	0	0	0	0	0	0	200276	1604449	2169178
Sample-14	2585384	21850462	0	0	0	0	0	0	0	0	0	0	0	0	0	0	0	0	182799	1175043	1942377
Sample-15	2656257	25138402	0	0	0	0	0	0	0	0	0	0	0	0	0	0	0	0	154421	1166432	1911419
Sample-16	3940148	29442818	0	0	0	0	0	0	0	0	0	0	0	0	0	0	0	0	284549	2016120	2917225
Sample-17	13443388	55346155	1147923	0	0	0	0	0	0	0	0	0	0	0	0	0	414862	0	1715460	15967810	10270318
Sample-18	92339669	318055637	0	0	0	0	0	0	0	0	0	0	0	0	0	0	695176	0	29909820	277158921	48550366
Sample-19	248008424	650774511	11805469	0	0	0	0	0	0	0	0	0	0	0	0	0	10871185	0	32453706	291245681	52373676
Sample-20	0	8259814	4966581	0	0	0	0	0	0	0	0	0	0	0	0	0	360790	0	11172809	15845647	129804847
Sample-21	0	6746033	3496067	0	0	0	0	0	0	0	0	0	0	0	0	0	185029	0	8002185	10139548	105587546
Sample-22	0	5325545	3179600	0	0	0	0	0	0	0	0	0	0	0	0	0	245475	0	6739628	9731217	99317853
Sample-23	0	59148014	0	96713655	0	0	0	0	0	0	0	0	0	0	0	0	292737	0	8471005	15342243	107959863
Sample-24	0	0	0	177359	0	0	0	0	0	0	0	0	0	0	154083	0	114822	0	12565096	11440321	124783991
Sample-25	0	95586635	0	137581869	0	0	0	0	0	0	0	0	0	0	258331	0	794057	0	17870950	26454332	167980825
Sample-26	0	60614670	0	116004379	0	0	0	0	0	0	0	0	0	0	0	0	310262	0	8730928	13300428	112445561
Sample-27	0	152013466	0	221397799	0	0	0	0	0	0	0	0	0	0	0	0	0	0	21171209	12899938	21066991
Sample-28	0	207282917	0	355413153	0	0	0	0	0	0	0	0	0	0	0	0	0	0	44812292	13808923	277573786
Sample-29	3107678	0	0	2927264	0	0	0	0	0	0	0	0	0	0	0	0	2032439	0	241411528	34886889	170714876
Sample-30	849546	0	0	28675	0	0	0	0	0	0	0	0	0	0	0	0	2007573	0	20482484	36199278	155702698
Sample-31	1131131	0	0	375587	0	0	0	0	0	0	0	0	0	0	0	0	1292399	0	18808523	23195555	149362353
Sample-32	916704	0	0	119506	0	0	0	0	0	0	0	0	0	0	0	0	1472967	0	17085366	20126184	145077674
Sample-33	4840620	0	0	126031	0	0	0	0	0	0	0	0	0	0	0	0	17028027	0	1965235	13900044	24835562
Sample-34	372933	0	0	26555	0	0	0	0	0	0	0	0	0	0	0	0	761906	0	7455147	10429198	90292995
Sample-35	3559861	0	0	1152908	0	0	0	0	0	0	0	0	0	0	0	0	1063257	0	10870565	16116322	12447763
Sample-36	4261161	0	0	69066	0	0	0	0	0	0	0	0	0	0	0	0	15039169	0	1979101	13701230	23255003
Sample-37	42222012	0	0	30540	0	0	0	0	0	0	0	0	0	0	0	0	12785967	0	1322506	11135241	15321916
Sample-38	1120689	0	0	39924	0	0	0	0	0	0	0	0	0	0	0	0	2181783	0	21794824	39506923	156997348
Sample-39	25952723	93342854	720279	0	0	0	0	0	0	0	0	0	0	0	0	0	624111	0	2285230	20519392	7531423
Sample-40	32576756	85694405	12449129	0	0	0	0	0	0	0	0	0	0	0	0	0	1867835	0	3637261	33803644	15623449
Sample-41	4882435	24126809	1650680	26581	0	0	0	0	0	0	0	0	0	0	0	0	172380	0	852475	4445009	5012952
Sample-42	888675	8063106	0	0	0	0	0	0	0	0	0	0	0	0	0	0	0	0	68794	427136	617362
Sample-43	14819938	42635781	10403130	0	0	0	0	0	0	0	0	0	0	0	0	0	550842	0	1988867	13290794	10100254
Sample-44	0	11629496	0	0	0	0	0	0	0	0	0	0	0	0	0	0	900854	0	10359596	12903142	101343654
Sample-45	9088931	43035393	150388	3431606	0	0	0	0	0	0	0	0	0	0	0	0	489567	0	1472245	10816873	10221179
Sample-46	10696923	58257577	168779	4519255	0	0	0	0	0	0	0	0	0	0	0	0	810028	0	2099679	15795136	16145775
Sample-47	8330078	51590423	158694	4187113	0	0	0	0	0	0	0	0	0	0	0	0	777919	0	1891798	13380810	16416960
Sample-48	11704718	68172169	323711	5990539	0	0	0	0	0	0	0	0	0	0	0	0	1022343	0	2589466	19842943	20977484
Sample-49	0	0	0	0	0	0	0	0	0	0	0	0	0	0	0	0	308173	0	11627181	10298874	151714649
Sample-50	0	42453247	0	685602	0	0	0	0	0	0	0	0	0	0	363226	0	380568	0	14781704	34821976	189012137
Sample-51	0	42323317	0	1660172	0	0	0	0	0	0	0	0	0	0	387219	0	272214	0	13354930	33633805	181755065
Sample-52	5375925	31712797	718382	0	0	0	0	0	0	0	0	0	0	0	0	0	1060726	0	1166774	9428290	7767770
Sample-53	9629242	43255184	1673750	0	0	0	0	0	0	0	0	0	0	0	0	0	627760	0	1558847	12673377	10726387
Sample-54	869431	120136	1298605	0	0	0	0	0	0	0	0	0	0	0	0	0	389005	0	4909762	4528772	52155800
Sample-55	0	591481	1212538	118279	0	0	0	0	0	0	0	0	0	0	0	0	371673	0	4725501	7604124	40311469
Sample-56	1256686093	1086828172	17120500	1914337	0	0	0	0	0	0	0	0	0	0	1866359	3749253	14639315	0	29479422	297413975	23734458
Sample-57	0	0	0	0	0	0	0	0	0	0	0	0	0	0	0	0	173791	0	15825781	24584227	132443213
Sample-58	2241784	4716590	5699519	423751	0	0	0	0	0	0	0	0	0	0	0	0	1727729	0	23049227	30455068	130634152
Sample-59	0	499635	1040003	44203	0	0	0	0	0	0	0	0	0	0	0	0	306069	0	3883880	6003252	42626048
Sample-60	472695	1570413	2153069	163991	0	0	0	0	0	0	0	0	0	0	0	0	512299	0	10952980	11912220	78034820
Sample-61	185798	1075430	1199555	104685	0	0	0	0	0	0	0	0	0	0	0	0	286589	0	6451205	6320375	54717060
Sample-62	86330189	27071489	0	0	0	0	0	0	0	0	0	0	0	0	0	589722	1956199	0	16179807	86117564	74909461
Sample-63	6447803	137286611	0	0	0	0	0	0	0	0	0	0	0	0	0	0	851393	0	1115378	435976	4137713
Sample-64	6215032	108177614	0	0	0	0	0	0	0	0	0	0	0	0	0	0	397794	0	256980	920026	3153164
Sample-65	6410531	154041368	300150	0	0	9	0	0	0	0	0	0	0	0	0	0	1057888	0	456002	1988658	5447368
Sample-66	5367693	28063352	456858	0	0	0	0	0	0	0	0	0	0	0	0	0	288954	0	848055	6394486	3437726
Sample-67	5438828	9169616	0	0	0	0	0	0	0	0	0	0	0	0	0	0	0	0	1243179	5665581	15423015
Sample-68	0	514822	0	0	0	0	0	0	0	0	0	0	0	0	0	0	0	0	43207	148020	882719
Sample-69	15017977	24060489	1632133	0	0	0	0	0	0	0	0	0	0	0	0	0	392638	0	824752	8693687	2953241
Sample-70	0	2124754	0	0	0	0	0	0	0	0	0	0	0	0	0	0	895716	0	501490	665699	9419488
Sample-71	0	907312	0	0	0	0	0	0	0	0	0	0	0	0	0	0	1032208	0	299768	1991739	5822180
Sample-72	0	1245052	0	0	0	0	0	0	0	0	0	0	0	0	0	0	451142	0	286164	666639	5409586
Sample-73	0	1571201	0	0	0	0	0	0	0	0	0	0	0	0	0	0	509137	0	338453	651999	7512850
Sample-74	299166	2673154	0	0	0	0	0	0	0	0	0	0	0	0	0	0	602320	0	503228	417911	10095355
Sample-75	290539	1732175	0	0	0	0	0	0	0	0	0	0	0	0	0	0	571944	0	414584	306244	8511881
Sample-76	334001	3605163	0	0	0	0	0	0	0	0	0	0	0	0	0	0	783022	0	680331	604407	13581715
Sample-77	125637	960623	0	0	0	0	0	0	0	0	0	0	0	0	0	0	159214	0	197612	193583	3932082
Sample-78	208004	1229697	0	0	0	0	0	0	0	0	0	0	0	0	0	0	442378	0	265463	189682	5539874
Sample-79	116887	1048093	0	0	0	0	0	0	0	0	0	0	0	0	0	0	167373	0	191994	153313	4170042
Sample-80	274146	1262779	0	0	0	0	0	0	0	0	0	0	0	0	0	0	655672	0	294305	934283	6542377
Sample-81	277937	1679990	0	0	0	0	0	0	0	0	0	0	0	0	0	0	671375	0	379552	939811	8556266
Sample-82	212526	6366557	180953	0	0	0	0	0	0	0	0	0	0	0	0	0	445252	0	1533627	3342020	25616600
Sample-83	0	408218	0	1352484	0	0	0	0	0	0	0	0	0	0	0	0	458058	0	3568367	3714281	61833132
Sample-84	0	394452	0	916628	0	0	0	0	0	0	0	0	0	0	0	0	394291	0	2405104	2723034	45619893
Sample-85	37189808	17627530	0	0	0	0	0	0	0	0	0	0	0	0	0	0	0	0	399267	2235249	1634720
Sample-86	33250644	21976165	5388716	0	0	0	0	0	0	0	0	0	2687883	0	0	0	0	0	0	264847	75870
Sample-87	0	658168	2627658	0	0	0	0	0	0	0	0	0	0	0	0	0	0	0	2263552	5251850	35416733
Sample-88	0	0	0	0	0	0	0	0	0	0	0	0	0	0	0	0	0	0	1035537	1500065	17339674
Sample-89	0	0	0	0	0	0	0	0	0	0	0	0	0	0	0	0	0	0	863318	1199409	13646621
Sample-90	861438	11258453	406852	0	0	0	0	0	0	0	0	0	0	0	0	0	0	0	146746	299008	2325134
Sample-91	0	0	0	0	0	0	0	0	0	0	0	0	0	0	0	0	0	0	1011307	887229	18953088
Sample-92	2963080	9389463	0	0	0	0	0	0	0	0	0	0	0	0	0	0	0	0	0	0	924528
Sample-93	0	3220178	0	0	0	0	0	0	0	0	0	0	0	0	0	0	0	0	1292873	0	25012969
Sample-94	18639973	25954375	0	0	0	0	0	0	0	0	0	0	0	0	0	0	0	0	0	2311632	3585915
Sample-95	18641481	34277925	1606171	0	0	0	0	0	0	0	0	0	0	0	0	0	0	0	0	7601349	5053049
Sample-96	8018457	16890788	0	0	0	0	0	0	0	0	0	0	0	0	0	0	0	0	309032	1747762	3825827
Sample-97	13221504	43389724	606750	0	0	0	0	0	0	0	0	0	0	0	0	0	0	0	662267	3701538	7279567
Sample-98	1574247	20203283	1241054	0	0	0	0	0	0	0	0	0	0	0	0	0	0	0	208534	358844	2379921
Sample-99	40488980	37193416	1175986	0	0	0	0	0	0	0	0	0	0	0	0	0	257116	0	519978	2420062	1780427
Sample-100	0	569822	0	0	0	0	0	0	0	0	0	0	0	0	0	0	0	0	1860781	4593468	11974782
Sample-101	0	2458985	0	0	0	0	0	0	0	0	0	0	0	0	0	0	0	0	1009238	2793668	14254464
Sample-102	4980441	15336218	0	0	0	0	0	0	0	0	0	0	0	0	0	0	0	0	108458	546850	674469
Sample-103	1589400	882345	0	0	0	0	0	0	0	0	0	0	0	0	0	0	0	0	52651	191449	696989
Sample-104	0	0	0	0	0	0	0	0	0	0	0	0	0	0	0	0	0	0	1767852	5336524	21114962
Sample-105	0	0	0	0	0	0	0	0	0	0	0	0	0	0	0	0	0	0	1953244	5502017	31818152
Sample-106	0	0	0	0	0	0	0	0	0	0	0	0	0	0	0	0	0	0	1634068	5542302	28907444
Sample-107	1231945	6284234	409284	0	0	0	0	0	0	0	0	0	0	0	0	0	0	0	75098	231109	1919419
Sample-108	9809602	28427149	3683833	0	0	0	0	0	0	0	0	0	0	0	0	0	0	0	398158	1633368	2501136
Sample-109	3964989	26360108	0	0	0	0	0	0	0	0	0	0	0	0	0	0	0	0	324938	1165699	3781970
Sample-110	447500	13497739	0	0	0	0	0	0	0	0	0	0	0	0	0	0	0	0	159996	374090	1835262
Sample-111	308332	4933343	160746	0	0	0	0	0	0	0	0	0	0	0	0	0	0	0	129308	0	2353601
Sample-112	1846021	17668543	0	0	0	0	0	0	0	0	0	0	0	0	0	0	0	0	222030	529585	3273428
Sample-113	48763030	21728173	0	0	0	0	0	0	0	0	0	0	0	0	0	0	0	0	443842	3662999	1025270
Sample-114	39722880	27889177	3575923	0	0	0	0	0	0	0	0	0	0	0	0	0	0	0	590133	3200511	3235106
Sample-115	17833191	26063220	1355890	0	0	0	0	0	0	0	0	0	0	0	0	0	0	0	1666584	14697292	11470531
Sample-116	0	9799009	1612465	0	0	0	0	0	0	0	0	0	0	0	0	0	73818	0	344050	394231	5641158
Sample-117	0	12039663	1871511	0	0	0	0	0	0	0	0	0	0	0	0	0	111002	0	414831	418022	7058442
Sample-118	10802318	9229751	757799	0	0	0	0	0	0	0	0	0	0	0	0	0	0	0	281256	1272657	2144789
Sample-119	0	0	0	0	0	0	0	0	0	0	0	0	0	0	0	0	0	0	3163050	3416107	66239314
Sample-120	0	0	0	0	0	0	0	0	0	0	0	0	0	0	0	0	0	0	2803447	2709130	47326147
Sample-121	0	0	0	0	0	0	0	0	0	0	0	0	0	0	0	0	0	0	4475503	4241499	87614501
Sample-122	0	0	0	0	0	0	0	0	0	0	0	0	0	0	0	0	0	0	6051453	4556733	112005747
Sample-123	0	0	0	0	0	0	0	0	0	0	0	0	0	0	0	0	0	0	9728505	6984629	148464269
Sample-124	0	12744693	0	39476738	0	0	0	0	0	0	0	0	0	0	0	0	0	0	1274722	3710545	25549710
Sample-125	0	13822967	0	33084407	0	0	0	0	0	0	0	0	0	0	0	0	0	0	1457323	3497956	29540425
Sample-126	14201233	14025142	1030312	0	0	0	0	0	0	0	0	0	0	0	0	0	0	0	222416	1153772	1164532
Sample-127	5981663	12342605	0	0	0	0	0	0	0	0	0	0	0	0	0	0	0	0	604935	3430076	4573478
Sample-128	0	0	0	0	0	0	0	0	0	0	0	0	0	0	0	0	198195	0	2380504	4086705	44622539
Sample-129	0	0	0	0	0	0	0	0	0	0	0	0	0	0	0	0	164204	0	2208687	3058315	43444939
Sample-130	0	21431339	0	0	0	0	0	0	0	0	0	0	0	0	632907	0	0	0	11669285	15854757	100848594
Sample-131	0	20090139	0	0	0	0	0	0	0	0	0	0	0	0	636720	0	0	0	11273952	17762643	12690186
Sample-132	0	18968790	0	0	0	0	0	0	0	0	0	0	0	0	656314	0	0	0	9571023	14359890	95810212
Sample-133	0	19211308	0	0	0	0	0	0	0	0	0	0	0	0	622298	125834	0	0	9460084	15800737	92026106
Sample-134	1756938	20347353	2026757	0	0	0	0	0	0	0	0	0	0	0	0	0	0	0	111995	189560	1571700
Sample-135	15328969	28620187	0	0	0	0	0	0	0	0	0	0	0	0	0	0	0	0	897297	4229208	9040616
Sample-136	61329799	30323566	0	0	0	0	0	0	0	0	0	0	0	0	0	0	0	0	46434	130444	151364
Sample-137	811876743	596146692	0	0	0	0	0	0	0	0	0	0	0	0	0	0	0	0	0	0	0
Sample-138	0	23375863	0	58849337	0	0	0	0	0	0	0	0	0	0	164880	0	0	0	6920979	12097965	112958828
Sample-139	0	12981699	0	41529621	0	0	0	0	0	0	0	0	0	0	96873	0	0	0	3589001	6340731	58932402
Sample-140	0	8265226	0	23825465	0	0	0	0	0	0	0	0	0	0	0	0	0	0	1865865	3715999	32855064
Sample-141	0	14736355	0	48693979	0	0	0	0	0	0	0	0	0	0	0	0	0	0	3471580	7133168	56811382
Sample-142	0	15162507	0	45989427	0	0	0	0	0	0	0	0	0	0	0	0	0	0	3195165	6749268	52827272
Sample-143	0	18021567	0	37459483	0	0	0	0	0	0	0	0	0	0	0	0	0	0	3279565	6105262	51674297
Sample-144	0	16439577	0	40990446	0	0	0	0	0	0	0	0	0	0	0	0	0	0	3269066	5820511	49027008
Sample-145	0	12291476	0	23396974	0	0	0	0	0	0	0	0	0	0	0	0	0	0	2408974	4250434	37719492
Sample-146	0	6281995	0	0	0	0	0	0	0	0	0	0	0	0	0	0	0	0	728629	0	4343651
Sample-147	0	6768150	0	0	0	0	0	0	0	0	0	0	0	0	0	0	0	0	1142740	0	4680731
Sample-148	16794091	19792683	2275409	0	0	0	0	0	0	0	0	0	0	0	0	0	0	0	914889	3391418	11934338
Sample-149	5647774	5963369	901219	0	0	0	0	0	0	0	0	0	0	0	0	0	0	0	140253	612825	2546076
Sample-150	18853504	13765482	2155398	0	0	0	0	0	0	0	0	0	0	0	0	0	235534	0	336028	2935780	5097412
Sample-151	13151125	10496290	1580693	0	0	0	0	0	0	0	0	0	0	0	0	0	218644	0	230717	1399535	4110823
Sample-152	21151953	19941485	1487403	0	0	0	0	0	0	0	0	0	0	0	0	0	290422	0	279933	126027	5055592
Sample-153	32370203	40466241	93040	0	0	0	0	0	0	0	0	0	0	0	0	0	141575	0	150808	720920	339662
Sample-154	0	2823236	9616261	0	0	0	0	0	0	0	0	0	0	0	0	0	1060090	0	7799130	36448914	72255825
Sample-155	0	94969704	0	202387851	0	0	0	0	0	0	0	0	0	0	0	0	0	0	7684303	0	120370336
Sample-156	0	955364	0	0	0	0	0	0	0	0	0	0	0	0	0	0	293370	0	6202612	6536941	81240086
Sample-157	2466180	19796845	0	0	0	0	0	0	0	0	0	0	0	0	0	0	5269482	0	1281897	4036555	20105208
Sample-158	6124344	14960730	0	0	0	0	0	0	0	0	0	0	0	0	0	0	0	0	118613	216193	1037632
Sample-159	990038	12484284	829983	0	0	0	0	0	0	0	0	0	0	0	0	0	0	0	183424	406411	1948301
Sample-160	1012114	6125506	0	0	0	0	0	0	0	0	0	0	0	0	0	0	0	0	68963	379171	432374
Sample-161	0	11826564	0	24704155	0	0	0	0	0	0	0	0	0	0	172910	179999	0	0	389856	7332407	3247327
Sample-162	0	14073796	0	30782203	0	0	0	0	0	0	0	0	0	0	216513	297682	0	0	458100	8642144	3322620
Sample-163	159107	5402615	46910	0	0	0	0	0	0	0	0	0	0	0	0	0	0	0	1551375	1929355	25623500
Sample-164	0	14615064	0	0	0	0	0	0	0	0	0	0	0	0	0	0	0	0	2549729	7113003	43412878
Sample-165	0	58076618	0	0	0	0	0	0	0	0	0	0	0	0	1237581	640869	0	0	15981463	49035110	200728911
Sample-166	16817040	19621165	181781	0	0	0	0	0	0	0	0	0	0	0	0	0	0	0	302545	728546	3397224
Sample-167	35665473	76436417	2949995	0	0	0	0	0	0	0	0	0	0	0	0	0	0	0	872479	3601057	4274322
Sample-168	0	13914598	0	19724570	0	0	0	0	0	0	0	0	0	0	0	0	0	0	2660520	6090015	38056274
Sample-169	0	8912639	0	12666656	0	0	0	0	0	0	0	0	0	0	0	0	0	0	1594067	3333682	24487617
Sample-170	181752	3292627	0	28080	0	0	0	0	0	0	0	0	0	0	0	0	0	0	105147	114620	2497476
Sample-171	91083556	7430308	197104	0	0	0	0	0	0	0	0	0	0	0	0	0	0	0	121060	590100	444412
Sample-172	94671402	11767107	429259	0	0	0	0	0	0	0	0	0	0	0	0	0	0	0	277032	2924275	619610
Sample-173	88829305	9321016	280485	0	0	0	0	0	0	0	0	0	0	0	0	0	0	0	180451	1429116	621801
Sample-174	90476562	6854417	173604	0	0	0	0	0	0	0	0	0	0	0	0	0	0	0	123603	554221	400743
Sample-175	104164278	9137178	268984	0	0	0	0	0	0	0	0	0	0	0	0	0	0	0	154792	1073648	431597
Sample-176	118287496	14731997	492095	0	0	0	0	0	0	0	0	0	0	0	0	0	0	0	246882	2106114	840393
Sample-177	96425	1112062	4711629	0	0	0	0	0	0	0	0	0	0	0	0	0	288567	0	3815072	8627173	52749573
Sample-178	378140041	223950168	0	0	0	0	0	0	0	0	0	0	0	0	0	0	0	0	328550	2252779	1947431
Sample-179	33341135	36550751	0	0	0	0	0	0	0	0	0	0	0	0	0	0	0	0	56325	293454	315967
Sample-180	43976266	47811435	469459	0	0	0	0	0	0	0	0	0	0	0	0	0	0	0	240515	2313907	2086154
Sample-181	35002431	34133552	0	0	0	0	0	0	0	0	0	0	0	0	0	0	0	0	134842	821638	779450
Sample-182	39962053	41522552	0	0	0	0	0	0	0	0	0	0	0	0	0	0	0	0	76257	356582	459477
Sample-183	37581407	53328170	0	0	0	0	0	0	0	0	0	0	0	0	0	0	331354	0	91004	1047659	264412
Sample-184	64990198	58479285	0	0	0	0	0	0	0	0	0	0	0	0	0	0	0	0	200774	953069	887353
Sample-185	41836701	40049896	0	0	0	0	0	0	0	0	0	0	0	0	0	0	0	0	40877	167544	245938
Sample-186	410371911	513234402	0	0	0	0	0	0	0	0	0	0	0	0	0	0	0	0	521855	15895208	14024078
Sample-187	62627289	61163500	0	0	0	0	0	0	0	0	0	0	0	0	0	0	0	0	45383	232461	223737
Sample-188	178951360	86516472	4998948	0	0	0	0	0	0	0	0	0	0	0	0	0	1319010	0	2853712	22960753	6490438
Sample-189	0	8497616	0	0	0	0	0	0	0	0	0	0	0	0	0	0	0	0	5540055	11920421	129265370
Sample-190	300442449	38302868	0	0	0	0	0	0	0	0	0	0	0	0	0	0	0	0	496793	1891342	1501286
Sample-191	49850998	54203718	1073790	0	0	0	0	0	0	0	0	0	0	0	0	0	0	0	718040	2414597	2501124
Sample-192	0	6255223	1951066	0	0	0	0	0	0	0	0	0	0	0	0	0	0	0	682483	1782693	10086087
Sample-193	0	84332173	0	175884735	0	0	0	0	0	0	0	0	0	0	0	0	0	0	7092060	13476976	93251869
Sample-194	39198490	11156240	0	0	0	0	0	0	0	0	0	0	0	0	0	0	466616	0	6623089	24980192	45717642
Sample-195	86324510	16579493	0	0	0	0	0	0	0	0	0	0	0	0	0	0	0	0	309445	1285277	0
Sample-196	98218267	46156914	1583017	0	0	0	0	0	0	0	0	0	0	0	0	0	884618	0	2358453	20392564	5678085
Sample-197	18676037	17316911	538404	0	0	0	0	0	0	0	0	0	0	0	0	0	0	0	467573	2187331	1855479
Sample-198	33108645	24978402	825986	0	0	0	0	0	0	0	0	0	0	0	0	0	0	0	599408	3158977	2377454
Sample-199	7607635	12430071	0	0	0	0	0	0	0	0	0	0	0	0	0	0	0	0	287953	649974	1534487
Sample-200	0	2547670	236887	0	0	0	0	0	0	0	0	0	0	0	0	0	0	0	665933	1442704	10357481
Sample-201	6907000	15417350	204285	0	0	0	0	0	0	0	0	0	0	0	0	0	0	0	219078	635637	1239403
Sample-202	40691223	41304382	0	0	0	0	0	0	0	0	0	0	0	0	0	0	824831	0	2083162	17157192	12059243
Sample-203	19414757	82782094	4233035	0	0	0	0	0	0	0	0	0	0	0	0	0	1041266	0	4303602	22983750	47176800
Sample-204	0	136903345	0	425283650	0	0	0	0	0	0	0	0	0	0	0	0	0	0	13205015	9739807	201273476
Sample-205	105721858	106345125	935717	0	0	0	0	0	0	0	0	0	0	0	0	0	310495	0	733931	2518043	1441151
Sample-206	21237334	74485805	0	0	0	0	0	0	0	0	0	0	0	0	0	0	0	0	2096774	15721603	11692680
Sample-207	39506417	77091799	21732510	0	0	0	0	0	0	0	0	0	0	0	0	0	0	0	1702352	6704584	7028028
Sample-208	233736115	112882566	22286045	0	0	0	0	0	0	0	0	0	0	0	0	0	0	0	2334842	20077914	1791002
Sample-209	44201858	44838164	0	0	0	0	0	0	0	0	0	0	0	0	0	0	530533	0	831580	5563693	2079690
Sample-210	0	0	0	0	0	0	0	0	0	0	0	0	0	0	0	0	0	0	11036841	16431330	250593023
Sample-211	60813224	61728636	0	0	0	0	0	0	0	0	0	0	0	0	0	0	0	0	382130	2029008	398333
Sample-212	75817084	80960004	0	0	0	0	0	0	0	0	0	0	0	0	0	0	0	0	646548	2311794	959407
Sample-213	110372798	89170762	0	0	0	0	0	0	0	0	0	0	0	0	0	0	0	0	514184	2665012	0
Sample-214	63853305	67414123	0	0	0	0	0	0	0	0	0	0	0	0	0	0	0	0	354518	1593515	0
Sample-215	99058064	97301260	0	0	0	0	0	0	0	0	0	0	0	0	0	0	0	0	653598	2340408	423555
Sample-216	246205003	373180486	4658049	0	0	0	0	0	0	0	0	0	0	0	0	0	0	0	6723451	49067883	33967067
Sample-217	317572	30596459	0	0	0	0	0	0	0	0	0	0	0	0	0	0	1609076	0	14727193	21413155	175490204
Sample-218	107501961	49827691	0	0	0	0	0	0	0	0	0	0	0	0	0	0	496305	0	892991	6689769	1605413
Sample-219	17618675	22024711	0	0	0	0	0	0	0	0	0	0	0	0	0	0	0	0	3050294	7312229	12529670
Sample-220	9122691	103410968	17034571	0	0	0	0	0	0	0	0	0	0	0	0	0	0	0	4426407	30742268	28440327
Sample-221	2361451	10504201	719627	0	0	0	0	0	0	0	0	0	0	0	0	0	0	0	408275	2243054	1267292
Sample-222	928702	19410389	0	0	0	0	0	0	0	0	0	0	0	0	0	0	97322	0	454277	945286	6332907
Sample-223	0	4066150	0	651195	0	0	0	0	0	0	0	0	0	0	227612	0	0	0	4982708	13920554	78624161
Sample-224	0	28459105	0	62445795	0	0	0	0	0	0	0	0	0	0	0	0	0	0	21522359	3881088	40759220
Sample-225	87162186	32286862	0	0	0	0	0	0	0	0	0	0	0	0	0	0	1263604	0	241383	1196669	707472
Sample-226	3624507	4869417	0	0	0	0	0	0	0	0	0	0	0	0	0	0	0	0	0	0	161992
Sample-227	4530804	7940506	0	0	0	0	0	0	0	0	0	0	0	0	0	0	149124	0	839956	4159247	10470534
Sample-228	3127611	10238890	0	0	0	0	0	0	0	0	0	0	0	0	0	0	333532	0	283945	1205294	2298435
Sample-229	498347	11563975	305503	372561	0	0	0	0	0	0	0	0	0	0	0	0	0	0	408265	1306643	3290003
Sample-230	90289504	153196428	2050603	0	0	0	0	0	0	0	0	0	0	0	0	0	0	0	2037310	7112813	34242209
Sample-231	26217839	59834455	1101888	0	0	0	0	0	0	0	0	0	0	0	0	0	0	0	936411	2300206	12867997
Sample-232	7721526	12776892	1010216	0	0	0	0	0	0	0	0	0	0	0	0	0	0	0	573764	3156811	5750586
Sample-233	98262964	134146727	18448545	0	0	0	0	0	0	0	0	0	0	0	0	0	0	0	2897247	9234889	40769505
Sample-234	151544402	236732456	1372924	0	0	0	0	0	0	0	0	0	0	0	0	0	480003	0	2031535	6830012	29365952
Sample-235	9571137	10875100	1085903	0	0	0	0	0	0	0	0	0	0	0	0	0	0	0	273763	895393	1442046
Sample-236	28264245	14851985	0	0	0	0	0	0	0	0	0	0	0	0	0	0	0	0	636472	4529813	3894866
Sample-237	0	28538652	4756534	0	0	0	0	0	0	0	0	0	0	0	0	0	0	0	9426215	22435472	154549287
Sample-238	0	35929843	0	92054615	0	0	0	0	0	0	0	0	0	0	3014440	4981210	0	0	21132364	185974089	284998502
Sample-239	31059842	159362428	11060869	0	0	0	0	0	0	0	0	0	0	0	0	0	269160	0	212620	558536	1354386
Sample-240	152517768	237801463	6288414	0	0	0	0	0	0	0	0	0	0	0	0	0	0	0	0	0	0
Sample-241	43443956	103318483	0	0	0	0	0	0	0	0	0	0	0	0	0	0	0	0	947680	2410712	1277771
Sample-242	28993057	64868961	4068551	0	0	0	0	0	0	0	0	0	0	0	0	0	0	0	1417324	4824774	10734278
Sample-243	77999779	121710254	0	0	0	0	0	0	0	0	0	0	0	0	0	0	0	0	0	5310765	29352834
Sample-244	769960263	463620299	14114539	0	0	0	0	0	0	0	0	0	0	0	0	0	2439203	0	4572278	45396673	2410432
Sample-245	445784326	465830439	110298107	0	0	0	0	0	0	0	0	0	0	0	0	0	5731914	0	13020909	92602147	123542426
Sample-246	0	567871681	12743966	1102398660	0	0	0	0	0	0	0	0	0	0	0	0	0	0	52470591	131858262	889502863
Sample-247	0	391700727	3297173	709104300	0	0	0	0	0	0	0	0	0	0	0	0	0	0	40518165	97008818	701995436
Sample-248	0	500557355	4945564	1081885963	0	0	0	0	0	0	0	0	0	0	0	0	0	0	46055426	107844901	817226003
Sample-249	0	398813599	3483153	798141002	0	0	0	0	0	0	0	0	0	0	0	0	0	0	27621589	63020944	529961941
Sample-250	110528890	132189108	7864903	0	0	0	0	0	0	0	0	0	0	0	0	0	0	0	2044377	3414887	42558418
Sample-251	2909286	10804516	1021933	0	0	0	0	0	0	0	0	0	0	0	0	0	0	0	334435	741262	1944444
Sample-252	1367863600	491092092	0	0	0	0	0	0	0	0	1929726	0	0	0	0	0	1921000	0	3651325	23119477	4392551
Sample-253	53875680	84462901	826193	0	0	0	0	0	0	0	0	0	0	0	0	0	0	0	0	1223508	954365
Sample-254	32925951	35734588	3553367	0	0	0	0	0	0	0	0	0	0	0	0	0	0	0	797488	7972143	820904
Sample-255	154389184	44747195	0	0	0	0	0	0	0	0	0	0	0	0	0	0	1493808	0	2769553	29843932	10491791
Sample-256	42596519	52057417	6730212	0	0	0	0	0	0	0	0	0	0	0	0	0	0	0	1612305	10846251	8294096
Sample-257	111471364	57346994	6940554	0	0	0	0	0	0	0	0	0	0	0	0	0	998064	0	1915709	17260159	14878866
Sample-258	0	204243900	0	564989762	0	0	0	0	0	17732496	0	0	0	0	0	0	0	0	29526274	82807601	621530117
Sample-259	0	235117983	0	706338826	0	0	0	0	0	8513119	0	0	0	0	0	0	0	0	30322254	43645160	659099645
Sample-260	46360177	111905815	2749328	0	0	0	0	0	0	0	0	0	0	0	0	0	0	0	1528914	2822059	19605806
Sample-261	211502	5904080	0	0	0	0	0	0	0	0	0	0	0	0	0	0	1172011	0	5310392	5897945	81498558
Sample-262	43033838	33693621	0	1026535	0	0	0	0	0	0	0	0	0	0	0	0	334526	0	969691	7767711	7321942
Sample-263	31178004	24217979	0	542132	0	0	0	0	0	0	0	0	0	0	0	0	111205	0	743105	5929918	6514434
Sample-264	36580579	48477492	2550507	0	0	0	0	0	0	0	0	0	0	0	0	0	0	0	247450	165763	2235834
Sample-265	14882830	28325400	1632972	0	0	0	0	0	0	0	0	0	0	0	0	0	0	0	175643	1386077	3537902
Sample-266	11707229	25686639	1868085	0	0	0	0	0	0	0	0	0	0	0	0	0	0	0	1143541	6021389	15933238
Sample-267	4895759	14921753	1161957	0	0	0	0	0	0	0	0	0	0	0	0	0	0	0	628085	2985417	9744546
Sample-268	16923967	30377826	1922568	0	0	0	0	0	0	0	0	0	0	0	0	0	0	0	178260	956753	3273307
Sample-269	10843509	25020850	1273923	0	0	0	0	0	0	0	0	0	0	0	0	0	0	0	1121953	5257500	16115379
Sample-270	17070349	32497255	2380181	0	0	0	0	0	0	0	0	0	0	0	0	0	0	0	1520522	8599535	23032933
Sample-271	19007810	31745182	1438443	0	0	0	0	0	0	0	0	0	0	0	0	0	0	0	456610	637152	1363695
Sample-272	27567484	41478912	2884204	0	0	0	0	0	0	0	0	0	0	0	0	0	0	0	382767	1762965	4479404
Sample-273	15144657	27533351	1208366	0	0	0	0	0	0	0	0	0	0	0	0	0	0	0	80075	287898	1205254
Sample-274	21534040	34003111	1447206	0	0	0	0	0	0	0	0	0	0	0	0	0	0	0	98098	457453	1363649
Sample-275	11865347	25711501	1753661	0	0	0	0	0	0	0	0	0	0	0	0	0	0	0	383009	816627	2606109
Sample-276	6698138	18041903	1517217	0	0	0	0	0	0	0	0	0	0	0	0	0	0	0	787315	3791295	12090385
Sample-277	10137370	23326475	1439675	0	0	0	0	0	0	0	0	0	0	0	0	0	0	0	185252	537374	2318017
Sample-278	10022229	23461356	2196052	0	0	0	0	0	0	0	0	0	0	0	0	0	0	0	1059101	5041703	17321885
Sample-279	13454551	27324974	1676519	0	0	0	0	0	0	0	0	0	0	0	0	0	0	0	202214	1255237	3007055
Sample-280	0	4824588	0	0	0	0	0	0	0	0	0	0	0	0	0	0	0	0	1903168	2121671	27229224
Sample-281	0	12150008	0	0	0	0	0	0	0	0	0	0	0	0	0	0	912688	0	5585574	6220876	51076926
Sample-282	1144867	16415436	0	0	0	0	0	0	0	0	0	0	0	0	0	0	1773979	0	5250436	13796670	80335391
Sample-283	1363759	38653734	0	0	0	0	0	0	0	0	0	0	0	0	0	0	3485210	0	8910194	19005324	161391683
Sample-284	70872521	42521123	1647010	0	0	0	0	0	0	0	0	0	0	0	0	0	1061479	0	635580	4329726	0
Sample-285	19647924	24022402	762361	0	0	0	0	0	0	0	0	0	0	0	0	0	336642	0	190819	1473814	153680
Sample-286	10794461	8954028	429367	0	0	0	0	0	0	0	0	0	0	0	0	0	0	0	142719	428968	1308728
Sample-287	0	29333442	7196078	0	0	0	0	0	0	0	0	0	0	0	0	0	367093	0	660240	1845376	10874741
Sample-288	61181206	37964305	1272084	0	0	0	0	0	0	0	0	0	0	0	0	0	609893	0	584336	4041836	2739271
Sample-289	33704610	91068110	0	0	0	0	0	0	0	0	0	0	0	0	0	0	0	0	0	0	0
Sample-290	3587600	115247894	0	419210	0	0	0	0	0	0	0	0	0	0	0	0	0	0	332411	998443	772301
Sample-291	188142443	76998014	0	0	0	0	0	0	0	0	0	0	0	0	0	0	0	0	2222802	6873683	6087603
Sample-292	0	116482215	0	92379445	0	0	0	0	0	0	0	0	0	0	0	0	0	0	44334089	53479790	1121875808
Sample-293	0	171837390	0	54394596	0	0	0	0	0	0	0	0	0	0	0	0	0	0	51997423	61529992	1360007719
Sample-294	0	144435461	0	96084858	0	0	0	0	0	0	0	0	0	0	0	0	0	0	41168615	55477943	1166399100
Sample-295	0	219390004	0	280052082	0	0	0	0	0	0	0	0	0	0	0	0	0	0	79958907	67473246	1646873420
Sample-296	0	99137262	0	45951932	0	0	0	0	0	0	0	0	0	0	0	0	0	0	29659400	24030658	884604918
Sample-297	0	176370658	0	146630952	0	0	0	0	0	0	0	0	0	0	0	0	0	0	59802115	48155497	1434207701
Sample-298	0	118536397	0	61191669	0	0	0	0	0	0	0	0	0	0	0	0	0	0	38043644	34822401	1078916172
Sample-299	0	169459257	0	139419350	0	0	0	0	0	0	0	0	0	0	0	0	0	0	54832233	51407717	1390320607
Sample-300	0	66348943	0	46222132	0	0	0	0	0	0	0	0	0	0	0	0	0	0	18717828	19697306	611665632
Sample-301	0	11201682	0	0	0	0	0	0	0	0	0	0	0	0	0	0	0	0	17471169	17465606	429560530
Sample-302	121166561	139941617	0	0	0	0	0	0	0	0	0	0	0	0	0	0	1127518	0	1409240	4864476	4384683
Sample-303	39616609	6102988	0	0	0	0	0	0	0	0	0	0	0	0	0	0	0	0	106010	338602	303323
Sample-304	65205866	12497276	0	0	0	0	0	0	0	0	0	0	0	0	0	0	0	0	105428	668020	228284
Sample-305	27864088	33669990	5268952	0	0	0	0	0	0	0	0	0	0	0	0	0	412148	0	587380	2203674	2234240
Sample-306	31747624	35144545	5770914	0	0	0	0	0	0	0	0	0	0	0	0	0	468913	0	549114	3388735	2692872
Sample-307	42004596	51192578	2413414	0	0	0	0	0	0	0	0	0	0	0	0	0	753943	0	1280933	7465377	7495715
Sample-308	1209888454	732005619	138185443	0	0	0	0	0	0	0	0	0	0	0	0	0	11133132	0	17183569	120329883	37432848
Sample-309	622311495	583977677	228234782	0	0	0	0	0	0	0	0	0	0	0	0	0	5767982	0	12701808	123444956	109288097
Sample-310	707442299	575827484	93099681	0	0	0	0	0	0	0	0	0	0	0	0	0	6430388	0	10566702	63546398	30174441
Sample-311	0	38583203	0	81987527	0	0	0	0	0	0	0	0	0	0	475654	0	0	0	1823544	6200671	21776759
Sample-312	0	90816036	0	582769991	0	0	0	0	0	0	0	0	0	0	0	0	0	0	13819412	24627777	194019938
Sample-313	54982324	33029283	0	1688853	0	0	0	0	0	0	0	0	0	680805	0	0	1182858	0	3170368	10995240	46491873
Sample-314	65087119	52042339	1485840	0	0	0	0	0	0	0	0	0	0	0	0	0	561698	0	706647	3130644	2886475
Sample-315	115568145	117588788	3682855	101566959	0	0	0	0	0	0	0	0	0	0	0	0	723039	0	4033861	15643073	64106760
Sample-316	127924690	100962932	6294362	0	0	0	0	0	0	0	0	0	0	0	0	0	720192	0	927323	6416598	6189171
Sample-317	4213151	7032122	352794	0	0	0	0	0	0	0	0	0	0	0	0	0	2354960	0	10419257	27975452	144072024
Sample-318	0	10242859	208704	94229	0	0	0	0	0	0	0	0	0	0	0	0	0	0	453056	1112098	4444666
Sample-319	16990341	26639276	7399142	0	0	0	0	0	0	0	0	0	0	0	0	0	0	0	714577	2618932	2418038
Sample-320	0	3211770	261546	0	0	0	0	0	0	0	0	0	0	0	0	0	0	0	616073	1022178	10846234
Sample-321	38038232	84992193	1155182	0	0	0	0	0	0	0	0	0	0	0	0	0	0	0	475280	3072224	2043766
Sample-322	73855707	120254673	1409851	0	0	0	0	0	0	0	0	0	0	0	0	0	0	0	796076	3850508	4284900
Sample-323	49709912	99662376	1574769	0	0	0	0	0	0	0	0	0	0	0	0	0	0	0	501827	3190347	2784239
Sample-324	46262148	95875388	1108851	0	0	0	0	0	0	0	0	0	0	0	0	0	0	0	541512	2769218	2180465
Sample-325	33406685	61219646	690225	0	0	0	0	0	0	0	0	0	0	0	0	0	0	0	276412	1763311	2347587
Sample-326	25369840	66313812	708791	0	0	0	0	0	0	0	0	0	0	0	0	0	0	0	271247	1501519	1821025
Sample-327	20827195	58809669	539119	0	0	0	0	0	0	0	0	0	0	0	0	0	0	0	181416	1352788	1277690
Sample-328	82423747	140056059	1247706	0	0	0	0	0	0	0	0	0	0	0	0	0	0	0	733680	3615559	4822217
Sample-329	0	0	0	0	0	0	0	0	0	0	0	0	0	0	0	0	342298	0	1013513	2664177	21663351
Sample-330	2584852	13810618	647376	0	0	0	0	0	0	0	0	0	0	0	0	0	854758	0	9140686	16057221	195639945
Sample-331	0	22668505	0	0	0	0	0	0	0	0	0	0	0	0	0	0	0	0	11656321	17408143	314585480
Sample-332	0	11173507	0	0	0	0	0	0	0	0	0	0	0	0	0	0	0	0	7045417	9552976	182383679
Sample-333	0	21391544	0	0	0	0	0	0	0	0	0	0	0	0	0	0	0	0	12495390	17778128	344837680
Sample-334	0	10113223	0	0	0	0	0	0	0	0	0	0	0	0	0	0	0	0	8750183	11156650	239685991
Sample-335	0	8108477	0	0	0	0	0	0	0	0	0	0	0	0	0	0	0	0	5201408	5922251	135455434
Sample-336	0	10908419	0	0	0	0	0	0	0	0	0	0	0	0	0	0	0	0	9529295	12646038	267045941
Sample-337	0	12973418	0	0	0	0	0	0	0	0	0	0	0	0	0	0	0	0	9647686	13259125	265806112
Sample-338	0	15556756	0	0	0	0	0	0	0	0	0	0	0	0	0	0	0	0	9921366	13352762	277719906
Sample-339	0	19324549	0	0	0	0	0	0	0	0	0	0	0	0	0	0	0	0	14337147	18949357	412464783
Sample-340	0	16631069	0	0	0	0	0	0	0	0	0	0	0	0	0	0	0	0	10892873	15881612	300812857
Sample-341	0	18349877	0	0	0	0	0	0	0	0	0	0	0	0	0	0	0	0	12103502	15044491	353370703
Sample-342	0	14534622	0	0	0	0	0	0	0	0	0	0	0	0	0	0	0	0	10493408	15831699	284279897
Sample-343	3099281	33309760	0	0	0	0	0	0	0	0	0	0	0	0	0	0	0	0	13065726	21993568	334563313
Sample-344	0	13506947	0	0	0	0	0	0	0	0	0	0	0	0	0	0	0	0	9982986	14950496	260965554
Sample-345	0	14071705	0	0	0	0	0	0	0	0	0	0	0	0	0	0	0	0	10108788	15123388	265353015
Sample-346	0	16851798	0	0	0	0	0	0	0	0	0	0	0	0	0	0	0	0	14418217	22479585	388667478
Sample-347	0	15803636	0	0	0	0	0	0	0	0	0	0	0	0	0	0	0	0	11545869	16320529	306419020
Sample-348	53763999	37799773	0	0	0	0	0	0	0	0	0	0	0	0	0	0	295354	0	958991	6603375	5327688
Sample-349	0	47094655	0	136394212	0	0	0	0	0	0	0	0	0	0	0	0	0	0	8591008	21440601	126514764
Sample-350	6210203	8436960	0	0	0	0	0	0	0	0	0	0	0	0	0	0	0	0	184497	377424	531435
Sample-351	38117887	26767179	5817087	0	0	0	0	0	0	0	0	0	0	0	0	0	345686	0	1267360	8253419	7774574
Sample-352	15386870	115969842	1644284	0	0	0	0	0	0	0	0	0	0	0	0	0	0	0	518318	2871298	2011339
Sample-353	32304470	25131500	0	0	0	0	0	0	0	0	0	0	0	0	0	0	0	0	0	0	0
Sample-354	39421265	23932258	0	0	0	0	0	0	0	0	0	0	0	0	0	0	0	0	0	0	0
Sample-355	135270326	28994065	0	0	0	0	0	0	0	0	0	0	0	0	0	0	0	0	0	0	0
Sample-356	72671243	77368042	1659178	0	0	0	0	0	0	0	0	0	0	0	0	0	1010520	0	1494287	10775089	7019706
Sample-357	38164845	38400093	3250806	0	0	0	0	0	0	0	0	0	0	0	0	0	605132	0	597766	1231277	1663160
Sample-358	51768562	54100617	10077072	0	0	0	0	0	0	0	0	0	0	0	0	0	1404788	0	2436532	11970322	28067043
Sample-359	18277836	29479942	0	0	0	0	0	0	0	0	0	0	0	0	0	0	0	0	1077981	5442349	6546559
Sample-360	57669036	64451448	13226408	0	0	0	0	0	0	0	0	0	0	0	0	0	1078180	0	4110394	31453133	35450637
Sample-361	36896481	45279567	8290781	0	0	0	0	0	0	0	0	0	0	0	0	0	718140	0	2513299	16709700	24627046
Sample-362	141523474	69415124	18111668	0	0	0	0	0	0	0	0	0	0	0	0	0	1704545	0	1029505	13369921	4068584
Sample-363	624696901	593854335	22135572	4451723	0	7032561	0	0	0	0	0	0	0	0	0	0	7032561	0	17765027	199514599	3155066
Sample-364	129803825	228327347	12381853	0	0	0	0	0	0	0	0	0	0	0	0	0	889069	0	0	4108845	0
Sample-365	1022333798	9227172	739589328	0	0	0	0	0	0	0	0	0	0	0	0	0	1300137	0	15354147	2065758	5284187
Sample-366	6428311	99780254	25128771	0	0	0	0	0	0	0	0	0	0	0	0	0	6278873	66639574	1045615	13467035	5417574
Sample-367	3291897	5388913	0	3344961	0	0	0	0	0	0	0	0	0	0	0	0	7910521	0	137982668	251083521	1828679970
Sample-368	42789137	64156512	1657568	0	0	0	0	0	0	0	0	0	0	0	0	0	0	0	705532	3993210	8078007
Sample-369	65303178	83589674	3642883	0	0	0	0	0	0	0	0	0	0	0	0	0	359447	0	1006266	6449313	16311572
Sample-370	53282114	58543868	2777328	0	0	0	0	0	0	0	0	0	0	0	0	0	0	0	1365252	11002835	11832979
Sample-371	47799801	63771878	4154218	0	0	0	0	0	0	0	0	0	0	0	0	0	0	0	381026	3515318	2944969
Sample-372	85820053	75133273	11817279	0	0	0	0	0	0	0	0	0	0	0	0	0	254477	0	742768	7136574	7168357
Sample-373	82874335	92948158	8443568	0	0	0	0	0	0	0	0	0	0	0	0	0	366521	0	1018147	12593225	7594300
Sample-374	30526950	53750826	1695959	0	0	0	0	0	0	0	0	0	0	0	0	0	206788	0	1015033	6520022	8709722
Sample-375	438891612	255706900	16648127	0	0	0	0	0	0	0	0	0	0	0	0	0	0	0	4599442	33181619	9667670
Sample-376	6200303	6559379	0	0	0	0	0	0	0	0	0	0	0	0	0	0	0	0	2448102	8751362	22463316
Sample-377	47573857	27267341	1490530	0	0	0	0	0	0	0	0	0	0	0	0	0	0	0	573862	2587492	1449847
Sample-378	28153831	15723117	736923	0	0	0	0	0	0	0	0	0	0	0	0	0	0	0	257320	1187445	816145
Sample-379	59856091	31012297	2209758	0	0	0	0	0	0	0	0	0	0	0	0	0	377350	0	634241	4928549	2264670
Sample-380	315966384	258935749	2988447	0	0	0	0	0	0	0	0	0	0	0	0	0	0	0	868442	4406661	2273280
Sample-381	0	18902150	880758	0	0	0	19714366	0	0	0	0	0	0	0	0	0	0	0	969797	5135684	14607192
Sample-382	1492196	25161500	1354286	0	0	0	27319208	0	0	0	0	0	0	0	0	0	0	0	1430385	2712619	26848725
Sample-383	0	0	0	0	0	0	0	0	0	0	0	0	0	0	0	0	0	0	2381598	2705895	54866926
Sample-384	95654553	48404999	1195450	0	0	0	0	0	0	0	0	0	0	0	0	0	0	0	697695	2705307	1717454
Sample-385	13976072	36117854	0	0	0	0	0	0	0	0	0	0	0	0	0	0	0	0	3664364	7582735	99338286
Sample-386	70871511	84639941	6173272	0	0	0	0	0	0	0	0	0	0	0	0	0	0	0	468266	2275467	2035069
Sample-387	27543980	36024872	3780232	0	0	0	0	0	0	0	0	0	0	0	0	0	512715	0	605238	1095820	2027918
Sample-388	138032320	81328128	1420185	0	0	0	0	0	0	0	0	0	0	0	0	0	541115	0	1022615	5319975	1430120
Sample-389	111801734	86616254	4082003	0	0	0	0	0	0	0	0	0	0	0	0	0	1396635	0	2811842	28914751	12692320
Sample-390	25145762	11359819	0	124101	0	0	0	0	0	0	0	0	0	0	0	0	492396	0	405284	3676005	478193
Sample-391	192062534	70807596	1432120	968230	0	0	0	0	0	0	0	0	0	0	601211	0	0	0	1259026	25349330	4889361
Sample-392	859777	10067971	301029	0	0	0	0	0	0	0	0	0	0	0	0	0	0	0	392401	1459171	2912908
Sample-393	996625	16820569	1343896	0	0	0	0	0	0	0	0	0	0	0	0	0	0	0	93025	255390	1096914
Sample-394	0	450615	1027839	0	0	0	0	0	0	0	0	0	0	0	0	0	94684	0	959030	1315316	15618010
Sample-395	0	165352	381375	0	0	0	0	0	0	0	0	0	0	0	0	0	0	0	413489	441856	6885359
Sample-396	5856619	8327330	0	0	0	0	0	0	0	0	0	0	0	0	0	0	0	0	193095	649915	807650
Sample-397	0	694346	1704875	0	0	0	0	0	0	0	0	0	0	0	0	0	242025	0	1479008	1873426	24783631
Sample-398	9479785	10259809	0	0	0	0	0	0	0	0	0	0	0	0	0	0	0	0	187907	732466	918746
Sample-399	1343661	50323678	0	0	0	0	0	0	0	0	0	0	0	0	0	0	3476508	0	2150024	1535838	666128980
Sample-400	5153734	8021573	0	0	0	0	0	0	0	0	0	0	0	0	0	0	0	0	129252	412554	256127
Sample-401	3819581	6436434	0	0	0	0	0	0	0	0	0	0	0	0	0	0	0	0	84434	274887	199112
Sample-402	8846656	26963833	336157	0	0	0	0	0	0	0	0	0	0	0	0	0	0	0	135548	2235757	1029524
Sample-403	0	38600	0	0	0	0	0	0	0	0	0	0	0	0	0	0	144807	0	3755648	13289231	36830914
Sample-404	49238043	46897960	9626733	210525	0	0	0	0	0	0	0	0	0	0	0	0	218830	0	282406	711069	980819
Sample-405	33909355	38956794	7752463	198203	0	0	0	0	0	0	0	0	0	0	0	0	95638	0	230988	748456	797952
Sample-406	21724374	29665330	5209401	55454	0	0	0	0	0	0	0	0	0	0	0	0	123879	0	93410	231070	461450
Sample-407	55421068	54559066	11740039	183148	0	0	0	0	0	0	0	0	0	0	0	0	286344	0	821485	564169	939992
Sample-408	21296790	32549533	0	0	0	0	0	0	0	0	0	0	0	0	0	0	0	0	7064731	9906015	138074260
Sample-409	2826100	50346073	4180385	0	0	0	0	0	0	0	0	0	0	0	0	0	8169211	0	35088545	64625720	264341477
Sample-410	996109106	342831376	8884261	28143008	0	0	0	0	8629115	0	0	0	0	0	0	0	0	0	1594920	15081535	531807
Sample-411	989127490	337520093	9546866	29373934	0	0	0	0	5228238	0	0	0	0	0	0	0	0	0	1703498	16951310	681159
Sample-412	1311086922	431886694	13135961	39829060	0	0	0	0	7153846	0	0	0	0	0	0	0	0	0	2569037	26542708	1260429
Sample-413	627110313	721240009	0	37129892	0	0	0	0	0	0	0	0	0	0	0	0	3969680	0	17360733	168558497	191624606
Sample-414	679361543	764901669	0	41381408	0	0	0	0	0	0	0	0	0	0	0	0	5528030	0	20702419	192440640	215275765
Sample-415	700457873	603050246	0	30526108	0	0	0	0	0	0	0	0	0	0	0	0	3672304	0	8383102	57421104	105629046
Sample-416	1160052945	558053762	2806037	0	0	0	0	0	0	0	0	0	0	0	0	0	3432245	0	14888049	196440689	64020137
Sample-417	234439257	464231873	0	1646467	0	0	0	0	0	0	0	0	0	0	0	0	5610736	0	3472638	26763981	13863701
Sample-418	0	0	0	0	0	0	0	0	0	0	0	0	0	0	0	0	0	0	27170297	104945333	809305141
Sample-419	68663291	107282192	6186354	0	0	0	0	0	0	0	0	0	0	0	0	0	0	0	594276	2893169	2099268
Sample-420	106956970	185454767	1346663	0	0	0	0	0	0	0	0	0	0	0	0	0	0	0	817142	7218863	7786526
Sample-421	0	106704766	0	0	0	0	0	0	0	0	0	0	0	0	9742120	871846	0	0	27058103	653846239	29187987
Sample-422	0	557011259	0	1471317480	0	0	0	0	0	0	0	0	0	0	756879	0	360417	0	73430059	93511431	1130832390
Sample-423	0	37377468	0	129019702	0	0	0	0	0	0	0	0	0	0	808593	0	0	0	7462650	7716685	132763759
Sample-424	178514996	221212988	31974266	0	0	0	0	0	0	0	0	0	0	0	0	0	693751	0	1805276	9924924	3272994
Sample-425	132682323	163049717	0	0	0	0	0	0	0	0	0	0	0	0	0	0	0	0	1587414	9742871	5445840
Sample-426	1190619	33284957	0	94427748	0	0	0	0	0	0	0	0	0	0	0	0	0	0	0	0	0
Sample-427	0	10342974	0	59650141	0	0	0	0	0	0	0	0	0	0	0	0	0	0	6717726	8890895	107195485
Sample-428	0	6671645	0	41981230	0	0	0	0	0	0	0	0	0	0	0	0	0	0	4310933	6673412	76371232
Sample-429	0	8235550	0	47469831	0	0	0	0	0	0	0	0	0	0	0	0	0	0	3885946	5532112	69806887
Sample-430	0	5271709	0	32641328	0	0	0	0	0	0	0	0	0	0	0	0	0	0	2521307	3147338	49929232
Sample-431	0	10067656	0	48898761	0	0	0	0	0	0	0	0	0	0	0	0	0	0	3660874	5949419	71526141
Sample-432	0	9072482	0	526892	0	0	0	0	0	0	0	0	0	0	0	0	0	0	145553	701237	2638155
Sample-433	20237559	762110577	0	841685425	0	0	0	0	0	0	0	0	0	0	0	0	0	0	5114493	55465185	53085719
Sample-434	1497952	32371630	1144618	0	0	0	0	0	0	0	0	0	0	0	0	0	2186419	0	13172484	21278068	390339455
Sample-435	458714214	508875683	0	16537765	0	0	0	0	0	0	0	0	0	0	0	0	1661002	0	1134583	6630014	2666178
Sample-436	728116285	722697459	0	25792183	0	0	0	0	0	0	0	0	0	0	0	0	3291779	0	2286660	11700910	4712424
Sample-437	981455182	140984466	0	0	0	0	0	0	0	0	0	0	0	0	0	0	0	0	1628066	15183095	6745665
Sample-438	6070664	36808669	0	0	0	0	0	0	0	0	0	0	0	0	0	0	0	0	497253	2834238	4451218
Sample-439	8655320	16567231	0	0	0	0	0	0	0	0	0	0	0	0	0	0	0	0	249339	645622	892223
Sample-440	0	34253687	0	38491466	0	0	0	0	0	0	0	0	0	0	0	0	0	0	8127146	45270109	57011013
Sample-441	0	470289460	10858416	509229311	0	0	0	0	0	0	0	0	0	0	0	0	0	0	4023521	10607660	64493135
Sample-442	0	206882682	0	1097409875	0	0	0	10540395	0	0	0	0	0	0	0	0	0	0	17609412	53228442	479375356
Sample-443	392661902	80851848	1165466	2035643	0	0	0	0	0	0	0	0	0	0	0	0	530753	0	6597382	59457903	33121833
Sample-444	529944174	173242754	43509554	0	0	0	0	0	0	0	0	0	0	0	0	0	3973791	0	6716095	77907423	12513994
Sample-445	605069526	201395166	0	0	0	0	0	0	0	0	0	0	0	0	0	0	0	0	4310402	57184871	10665458
Sample-446	431378374	62879370	0	0	0	0	0	0	0	0	0	0	0	0	0	0	6996052	0	30878092	170023382	154054882
Sample-447	47380140	41234793	0	0	0	0	0	0	0	0	0	0	0	0	0	0	0	0	140084	1951012	0
Sample-448	877339395	369838834	0	0	0	0	0	0	0	0	0	0	0	0	0	0	0	10503064	0	37150981	0
Sample-449	21147887	10806426	0	0	0	0	0	0	0	0	0	0	0	0	0	0	542902	0	3127673	22172202	8224922
Sample-450	0	12554984	2370162	0	0	0	0	0	0	0	0	0	0	0	0	0	0	0	0	2448529	0
Sample-451	36843930	91286739	14488846	0	0	0	0	0	0	0	0	0	0	0	0	0	0	9138678	0	17499622	0
Sample-452	9643508	464076793	0	0	0	0	0	0	0	0	0	0	0	0	0	0	0	0	239822	25728095	7099297
Sample-453	3352879	30286329	2452624	0	0	0	0	0	0	0	0	0	0	0	0	0	0	0	1119954	6935452	6728218
Sample-454	263589691	370883989	15858020	0	0	0	0	0	0	0	0	0	0	0	0	0	3200851	0	5629295	53873041	43334569
Sample-455	279899906	346308117	0	0	0	0	0	0	0	0	0	0	0	0	0	0	3969986	0	13042828	61673945	218702505
Sample-456	12417253	31860142	0	1534796	11941145	0	0	0	0	0	0	0	0	0	0	0	0	0	12912860	53109423	285788786
Sample-457	0	286283222	0	1217136710	0	0	0	0	0	0	0	0	0	0	0	0	0	0	8645594	19207460	270093460
Sample-458	271090037	558373906	0	0	0	0	0	0	0	0	0	0	0	0	0	0	8014311	0	12271076	80556172	34023115
Sample-459	0	32701087	0	57073997	0	0	0	0	0	0	0	0	0	0	362652	9928141	0	0	29275949	270892593	272436183
Sample-460	20931619	40057368	2705128	0	0	0	0	0	0	0	0	0	0	0	0	0	360178	0	503116	5374611	4446340
Sample-461	29305491	35922671	4458943	0	0	0	0	0	0	0	0	0	0	0	0	0	329648	0	61092	1198705	279039
Sample-462	116371279	155681866	21293665	0	0	0	0	0	0	0	0	0	0	0	0	0	0	0	2090836	9788159	19288867
Sample-463	192713042	162370331	3769807	0	0	0	0	0	0	0	0	0	0	0	0	0	0	0	1557218	9797126	5220714
Sample-464	544391714	779537461	0	0	0	0	0	0	0	0	0	0	0	0	0	0	3096473	0	20630161	230099648	189085215
Sample-465	580087736	780508121	0	0	0	0	0	0	0	0	0	0	0	0	0	0	3649501	0	20977099	210597917	228793078
Sample-466	72782287	100363612	5573090	0	0	0	0	0	0	0	0	0	0	0	0	0	1695825	0	3338922	27912438	10428637
Sample-467	26913725	41089117	433822	0	0	0	0	0	0	0	0	0	0	0	0	0	0	0	160120	1527855	315299
Sample-468	169106405	1350602	274374	514374	0	0	0	0	0	0	0	0	0	0	0	0	0	0	1582643	18970310	2985150
Sample-469	0	6717607	0	0	0	0	0	0	0	0	0	0	0	0	0	0	0	0	22942859	17430158	160696421
Sample-470	68013139	66497870	335741	0	0	0	0	0	0	0	0	0	0	0	0	0	1137514	0	2417621	20294909	12977920
Sample-471	119218222	34104379	0	2452973	0	0	0	0	0	0	0	0	0	0	0	0	720474	0	1954782	21978736	12085721
Sample-472	125830066	61432172	346970	2044086	0	0	0	0	0	0	0	0	0	0	0	0	1623027	0	3212939	27309600	12801881
Sample-473	114380931	34176229	0	3008204	0	0	0	0	0	0	0	0	0	0	0	0	1151589	0	2083134	21634083	10273683
Sample-474	80596063	70973232	445405	0	0	0	0	0	0	0	0	0	0	0	0	0	1803343	0	2787457	24210849	12715860
Sample-475	63408831	68195624	0	0	0	0	0	0	0	0	0	0	0	0	0	0	0	0	480126	5667827	2795014
Sample-476	60072518	39916369	4530132	0	0	0	0	0	0	0	0	0	0	0	0	0	0	0	199196	2429557	1520038
Sample-477	70648985	34151538	0	0	0	11221269	0	0	0	0	0	0	5927520	0	0	0	0	0	632083	6266961	5891363
Sample-478	45022053	23863152	0	0	0	5029820	0	0	0	0	0	0	4118894	0	0	0	0	0	307174	3261329	3697043
Sample-479	90299738	41057055	0	0	0	7912946	0	0	0	0	0	0	5902580	0	0	0	0	0	716521	5314829	11203079
Sample-480	74739408	35464951	0	0	0	12776001	0	0	0	0	0	0	5153009	0	0	0	0	0	737025	6941256	5204915
Sample-481	114931371	50622349	0	0	0	15708753	0	0	0	0	0	0	6729763	0	0	0	0	0	1209975	11169436	9603975
Sample-482	112293645	50543852	404089	0	0	16162621	0	0	0	0	0	0	6717744	0	0	0	0	0	1059303	10565198	10100217
Sample-483	85277703	39293917	292763	0	0	13698676	0	0	0	0	0	0	5057680	0	0	0	0	0	815862	6947527	7644033
Sample-484	37222620	1606902	1930914	0	0	0	0	0	0	0	0	0	0	0	0	0	0	0	0	251562	288420
Sample-485	23568473	1223474	2086758	0	0	0	0	0	0	0	0	0	0	0	0	0	0	0	0	0	272289
Sample-486	48498335	187431049	23167828	0	0	0	0	0	0	0	0	0	0	0	0	0	0	0	0	0	14869907
Sample-487	20974283	33072322	6198197	0	0	0	0	0	0	0	0	0	0	0	0	0	0	0	0	0	4001620
Sample-488	45112753	52239470	12345622	0	0	0	0	0	0	0	0	0	0	0	0	0	0	0	6632578	1698491	6835813
Sample-489	24725898	34880272	7074965	0	0	0	0	0	0	0	0	0	0	0	0	0	0	0	393141	568551	3875420
Sample-490	29114652	38530222	7880792	0	0	0	0	0	0	0	0	0	0	0	0	0	0	0	351351	542933	5129976
Sample-491	29157849	38738644	7222276	0	0	0	0	0	0	0	0	0	0	0	0	0	0	0	204474	7572825	42412681
Sample-492	24300946	34185578	6833459	0	0	0	0	0	0	0	0	0	0	0	0	0	0	0	444238	1077842	4289258
Sample-493	14391342	25608668	4496137	0	0	0	0	0	0	0	0	0	0	0	0	0	0	0	158030	460161	2921859
Sample-494	0	0	0	0	0	0	0	0	0	0	0	0	0	0	301718	0	0	0	11364911	21312386	96175790
Sample-495	0	4410627	0	0	0	0	0	0	0	0	0	0	0	0	0	0	0	0	27269131	61492686	711453222
Sample-496	0	17298616	0	0	0	0	0	0	0	0	0	0	0	0	0	0	3020259	0	30250977	65068575	660542299
Sample-497	281430496	273899771	1102090	0	0	0	0	0	0	0	0	0	0	0	0	0	585112	0	1876820	11922512	4876545
Sample-498	65547256	68552024	2298355	0	0	0	0	0	0	0	0	0	0	0	0	0	0	0	2788399	26465003	10611246
Sample-499	43354764	29784419	1335521	0	0	0	0	0	0	0	0	0	0	0	0	0	0	0	107122	908339	719832
Sample-500	3417294	4865790	0	431475	0	0	0	0	0	0	0	0	0	0	0	0	0	0	5712061	16540207	65494763
Sample-501	193541292	84536916	1396103	0	0	0	0	0	0	0	0	0	0	0	0	0	0	0	547170	4141743	1850662
Sample-502	622462802	500114536	2442810	0	0	0	0	0	0	0	0	0	0	0	0	0	2782633	0	5865748	63815390	33596475
Sample-503	892713119	670718864	4398453	0	0	0	0	0	0	0	0	0	0	0	0	0	3964077	0	8785125	98715498	36048599
Sample-504	1075635981	549979153	41508564	0	0	0	0	0	0	0	0	0	0	0	0	0	3492835	0	4274829	32484115	7073866
Sample-505	69516782	107892592	0	0	0	0	0	0	0	0	0	0	0	0	0	0	0	0	1353721	12782061	15225721
Sample-506	6451964	27776526	2834296	0	0	0	0	0	0	0	0	0	0	0	0	0	0	0	0	553929	736290
Sample-507	0	190717325	2601680	428896255	0	0	0	0	0	0	0	0	0	0	0	0	0	0	4322590	9512998	90869164
Sample-508	0	13595441	0	66242268	0	0	0	0	0	0	0	0	0	0	0	0	0	0	792258	774734	25360210
Sample-509	97300606	42805490	1641825	0	0	0	0	0	0	0	0	0	0	0	0	0	0	0	972091	3887985	6162527
Sample-510	141566833	21671604	583388	0	0	0	0	0	0	0	0	0	0	0	0	0	0	0	771214	3094529	5994669
Sample-511	11567686	21956548	0	0	0	0	0	0	0	0	0	0	0	0	0	0	0	0	337593	2872822	3838383
Sample-512	148319636	101376421	0	0	0	0	0	0	0	0	0	0	0	0	0	0	585964	0	1855916	11075700	7474247
Sample-513	51178461	352697102	0	0	0	0	0	0	0	0	0	0	0	0	0	0	0	0	2572512	16549423	28215034
Sample-514	0	16007957	0	0	0	0	0	0	0	0	0	0	0	0	0	0	0	0	18827123	20551080	525039069
Sample-515	0	21202529	0	20663196	0	0	0	0	0	0	0	0	0	0	0	0	0	0	16545033	16411087	476136004
Sample-516	0	14792755	0	0	0	0	0	0	0	0	0	0	0	0	0	0	0	0	16817198	12839060	492192717
Sample-517	0	29009610	0	10459043	0	0	0	0	0	0	0	0	0	0	0	0	0	0	31221242	22478974	815363874
Sample-518	78706756	110106275	4262727	515756	0	0	0	0	0	0	0	0	0	0	0	0	314768	0	993304	6284966	10331243
Sample-519	108264201	131361309	7790175	0	0	0	0	0	0	0	0	0	0	0	0	0	0	0	1299470	8546201	2347634
Sample-520	27615707	29869285	2495267	0	0	0	0	0	0	0	0	0	0	0	0	0	0	0	352704	1017020	0
Sample-521	54027824	40409530	4496218	0	0	0	0	0	0	0	0	0	0	0	0	0	0	0	501817	2600378	608347
Sample-522	67978860	44105447	9474670	0	0	0	0	0	0	0	0	0	0	0	0	0	0	0	769302	2730482	979155
Sample-523	16795034	20043924	2679150	0	0	0	0	0	0	0	0	0	0	0	0	0	0	0	319846	1098516	570547
Sample-524	15422558	16834264	2480587	0	0	0	0	0	0	0	0	0	0	0	0	0	0	0	247787	787359	336864
Sample-525	9141111	12263363	1775673	0	0	0	0	0	0	0	0	0	0	0	0	0	0	0	165530	413477	175658
Sample-526	3880526	8513958	911758	0	0	0	0	0	0	0	0	0	0	0	0	0	0	0	93129	137949	145620
Sample-527	15146239	16735399	2650556	0	0	0	0	0	0	0	0	0	0	0	0	0	0	0	229159	749019	271855
Sample-528	4359626	7662310	848148	0	0	0	0	0	0	0	0	0	0	0	0	0	0	0	71826	107598	57476
Sample-529	5954490	7991420	1112538	0	0	0	0	0	0	0	0	0	0	0	0	0	0	0	195572	175193	0
Sample-530	56568084	43114476	6542309	0	0	0	0	0	0	0	0	0	0	0	0	0	0	0	436179	1789142	528811
Sample-531	44526507	36063860	3951894	0	0	0	0	0	0	0	0	0	0	0	0	0	0	0	505275	2723715	608899
Sample-532	23117835	24266043	2323947	0	0	0	0	0	0	0	0	0	0	0	0	0	0	0	175209	758937	291585
Sample-533	49719048	30653429	4355445	0	0	0	0	0	0	0	0	0	0	0	0	0	0	0	534850	1390163	433436
Sample-534	44561265	33329326	4923724	0	0	0	0	0	0	0	0	0	0	0	0	0	0	0	598062	1782973	613517
Sample-535	35913695	2864316	3926932	0	0	0	0	0	0	0	0	0	0	0	0	0	0	0	414312	1936779	952937
Sample-536	30554714	26608360	3265775	0	0	0	0	0	0	0	0	0	0	0	0	0	0	0	433519	1692375	579774
Sample-537	24217702	22911904	2652042	0	0	0	0	0	0	0	0	0	0	0	0	0	0	0	319081	778186	414562
Sample-538	0	348751691	0	656641385	0	0	0	0	20721494	2678826	0	0	0	0	0	0	0	0	12778932	29029918	233121729
Sample-539	603368942	392671814	0	0	0	0	0	0	0	0	0	0	0	0	0	0	0	0	2206288	17578699	4716393
Sample-540	425240822	424776612	107988294	19536176	0	0	0	0	0	0	0	0	0	0	0	0	0	0	4704457	41997780	17625414
Sample-541	105492993	48420453	6926508	0	0	0	0	0	0	0	0	0	0	0	0	0	0	0	811556	6897796	2639757
Sample-542	51982775	28846592	2993573	0	0	0	0	0	0	0	0	0	0	0	0	0	0	0	244944	2520386	1578983
Sample-543	72939668	398064997	0	0	0	0	0	0	0	0	0	0	0	0	0	0	0	0	3036245	21592017	19342956
Sample-544	202555517	208394882	12935483	0	0	0	0	0	0	0	0	0	0	0	0	0	0	0	671010	4689502	2968807
Sample-545	568928118	829277042	0	0	0	0	0	0	0	0	0	0	0	0	0	0	5417016	0	6863792	38460014	8208507
Sample-546	64648875	78342920	0	0	0	0	0	0	0	0	0	0	0	0	0	0	1445304	0	2570922	20790602	25250832
Sample-547	15448201	23632939	3546336	218514	0	0	0	0	0	0	0	0	0	0	0	0	0	0	235018	1584782	3130968
Sample-548	42787255	20260230	1102117	0	0	0	0	0	0	0	0	0	0	0	0	0	183626	0	502509	4014779	3557023
Sample-549	13453211	25195651	0	0	0	0	0	0	0	0	0	0	0	0	0	0	946921	0	577765	4374899	7398308
Sample-550	61220786	24025416	2302676	0	0	0	0	0	0	0	0	0	0	0	0	0	0	0	94797	895100	357579
Sample-551	6863216	71914392	13154838	0	0	0	0	0	0	0	0	0	0	0	0	0	0	0	6322904	25390404	111164506
Sample-552	1153310511	1384174971	154180925	0	0	0	0	0	0	0	0	0	0	0	0	4201830	19588993	0	31941891	245185119	21789597
Sample-553	400323576	808077646	19405958	0	0	0	0	0	0	0	0	0	0	0	0	4450291	47256442	0	232921905	1437821619	1807364506
Sample-554	1167759490	447922436	107279468	2902278	0	0	382749616	0	0	0	0	0	0	0	0	6520146	10963953	0	36146570	282706006	10732272
Sample-555	125116060	40933491	1005115	422258	0	0	34300805	0	0	0	0	0	0	0	0	931926	1420015	0	3463668	24065595	1667609
Sample-556	847594152	422464477	104927367	3094594	0	0	0	0	0	0	0	0	0	0	0	0	2610692	0	8842375	53270153	73441032
Sample-557	567835104	583533458	17270190	0	0	0	0	0	0	0	0	0	0	0	0	0	5022814	0	6321915	39374482	57706074
Sample-558	399731752	362385211	4798534	0	0	0	0	0	0	0	0	0	0	0	0	0	3537752	0	5967522	38903470	75929161
Sample-559	260607636	257983651	3044575	0	0	0	0	0	0	0	0	0	0	0	0	0	2480923	0	4100518	23925190	51413159
Sample-560	6913716	5404014	0	0	0	0	0	0	0	0	0	0	0	0	0	0	0	0	3265220	11132893	20996815
Sample-561	24956998	19229459	0	0	0	0	0	0	0	0	0	0	0	0	0	0	0	0	10471975	39428966	78597797
Sample-562	3632794	7753188	0	0	0	0	0	0	0	0	0	0	0	0	0	0	0	0	5181305	11335533	47180362
Sample-563	23471619	62733963	0	0	0	0	0	0	0	0	0	0	0	0	2558076	2559417	4620277	0	39506195	165645498	346870864
Sample-564	21437695	23272001	408989	0	0	0	0	0	0	0	0	0	0	0	0	0	128291	0	634577	2825031	2822679
Sample-565	296885673	260503821	3463595	0	0	0	0	0	0	0	0	0	0	0	0	0	4514648	0	4534729	35539929	51363660
Sample-566	5280107	8894924	1993985	0	0	0	0	0	0	0	0	0	0	0	0	0	59977	0	154981	749695	969452
Sample-567	114399348	120967975	22112898	0	0	0	0	0	0	0	0	0	0	0	0	0	1738268	0	1838622	12283656	9374382
Sample-568	0	79168008	9085681	0	0	0	0	0	0	0	0	0	0	0	0	0	4275639	0	26055109	58511338	483201346
Sample-569	0	26179464	3015379	0	0	0	0	0	0	0	0	0	0	0	0	0	0	0	8135532	22513414	126726612
Sample-570	0	61196004	6584014	0	0	0	0	0	0	0	0	0	0	0	0	0	3173644	0	20223239	39021176	410502944
Sample-571	0	37661066	4158796	0	0	0	0	0	0	0	0	0	0	0	0	0	0	0	11818417	26261408	221333564
Sample-572	372452113	279801896	9674549	0	0	0	0	0	0	0	0	0	0	0	0	0	0	0	1773717	11698326	10394294
Sample-573	0	1551812	0	0	0	0	0	0	0	0	0	0	0	0	0	0	0	0	449701	1975944	2560021
Sample-574	1944832161	1184632332	5679158	0	0	0	0	0	0	0	0	0	0	0	0	0	12681028	0	11554738	67183898	7501633
Sample-575	1360311383	872114875	2996740	0	0	0	0	0	0	0	0	0	0	0	0	0	8457102	0	7194733	39043937	3681748
Sample-576	63369577	715289401	98674255	0	0	0	0	0	0	0	0	0	0	0	0	0	3709517	0	7556730	58385573	26921162
Sample-577	0	736789949	170184100	0	0	0	0	0	0	0	0	314886835	0	0	0	0	7816505	0	8801322	63121828	5467933
Sample-578	0	16611020	2397210	0	0	0	0	0	0	0	0	0	0	0	0	0	0	0	6721622	13810328	73958657
Sample-579	0	210395064	0	0	0	0	0	0	0	0	0	0	0	0	612483	548868	1237657	0	4059350	45661834	6276577
Sample-580	744011739	866497867	106807701	0	0	0	0	0	0	0	0	0	0	0	0	0	14981038	0	26469014	197834132	186774341
Sample-581	485075762	584412148	62164786	0	0	0	0	0	0	0	0	0	0	0	0	0	9199547	0	16954892	117872045	105860139
Sample-582	688217103	793316391	95295518	0	0	0	0	0	0	0	0	0	0	0	0	3616175	14557478	0	30453147	183560313	119844383
Sample-583	525688578	626298049	68218227	0	0	0	0	0	0	0	0	0	0	0	0	0	10300507	0	17929346	120042262	137816716
Sample-584	835925295	1689509985	14309400	0	0	0	0	0	0	0	0	0	0	0	0	0	4293175	0	8514360	47208250	3429144
Sample-585	974610059	928258974	67397024	0	0	0	0	0	0	0	0	0	0	0	0	0	0	0	5561755	39870069	0
Sample-586	1322085865	1356762462	222375446	0	0	0	0	0	0	0	0	0	0	0	0	0	9961437	0	23841273	75700808	11315556
Sample-587	337954906	295040667	8335874	0	0	0	0	0	0	0	0	0	0	0	0	0	0	0	4763557	20013197	15147109
Sample-588	187749946	188393725	5367384	0	0	0	0	0	0	0	0	0	0	0	0	0	0	0	2878591	9988606	10268809
Sample-589	208960717	218647145	5701947	0	0	0	0	0	0	0	0	0	0	0	0	0	0	0	3103543	11084023	11224057
Sample-590	277089429	233428276	8348834	0	0	0	0	0	0	0	0	0	0	0	0	0	0	0	4665795	20118183	11884080
Sample-591	166919441	155560418	4744925	0	0	0	0	0	0	0	0	0	0	0	0	0	0	0	2590093	9137888	7452863
Sample-592	308120009	277130397	7816341	0	0	0	0	0	0	0	0	0	0	0	0	0	0	0	4656577	19899178	13153256
Sample-593	113530819	126361777	3293492	0	0	0	0	0	0	0	0	0	0	0	0	0	0	0	1789872	5555356	5954569
Sample-594	384329802	289111200	4079356	2935697	0	0	0	0	0	0	0	0	0	0	0	4329263	26535184	0	166519107	1120004915	1515964989
Sample-595	641544922	1599109744	0	0	0	0	0	0	0	0	0	0	0	0	4625744	51901977	35880641	0	131896235	1055463333	159106699
Sample-596	1187871088	673865725	44616468	0	0	0	0	0	0	0	0	0	0	0	0	0	0	0	9303730	71082509	16351149
Sample-597	10580007	79853210	0	0	0	0	0	0	0	0	0	0	0	0	8547158	18279474	10680330	0	33277603	391598423	12883923
Sample-598	154084802	346559333	8448908	0	0	0	0	0	0	0	0	0	0	0	0	0	0	0	2402080	12504389	10615401
Sample-599	79153380	214598942	5152558	0	0	0	0	0	0	0	0	0	0	0	0	0	0	0	1413646	5867827	7851524
Sample-600	133835361	325794012	6650742	0	0	0	0	0	0	0	0	0	0	0	0	0	0	0	1771844	7092969	13843874
Sample-601	34554602	174864800	0	0	0	0	0	0	0	0	0	0	0	0	0	0	0	0	1614044	3307166	5090194
Sample-602	1035709154	1159447800	179801728	19763036	0	0	0	0	0	0	0	0	0	0	0	0	17618687	0	15911248	111060730	11117758
Sample-603	0	372284185	0	50220492	0	0	0	0	0	0	0	0	0	0	7717155	6486509	0	0	83399528	454165835	1095518091
Sample-604	192716212	426220038	0	0	0	0	0	0	0	0	0	0	0	0	0	0	0	0	6029248	52687620	0
Sample-605	1198833094	491368874	1240935	0	0	0	0	0	0	0	0	0	0	0	0	0	5311885	0	1851937	10195786	1629994
Sample-606	95404004	375180391	81230692	0	0	0	0	0	0	0	0	0	0	0	0	0	0	0	6075458	24341914	14865798
Sample-607	782593199	181775759	0	0	0	0	0	0	0	0	0	0	0	0	0	0	0	0	1571343	13411432	2079384
Sample-608	1273989957	882579182	117329563	0	0	0	0	0	0	0	0	0	0	0	0	0	7963878	0	12030875	19914733	1903447
Sample-609	845729574	602817875	67757779	0	0	0	0	0	0	0	0	0	0	0	0	0	4288081	0	6157434	13086824	1366764
Sample-610	987006150	666898826	77506918	0	0	0	0	0	0	0	0	0	0	0	0	0	5131606	0	6004352	16797774	1656411
Sample-611	1013616386	682599618	80084676	0	0	0	0	0	0	0	0	0	0	0	0	0	6081834	0	7361592	16354297	2652855
Sample-612	984295816	1378740030	577907900	0	0	0	0	0	0	0	0	0	0	0	0	0	38592578	0	27611146	76076516	8742109
Sample-613	1130274901	1437435937	241796771	0	0	0	0	0	0	0	0	0	0	0	0	0	10230977	0	26151107	99624433	10435770
Sample-614	595442610	1880653087	200919309	0	0	0	0	0	0	0	0	0	0	0	0	0	9072577	0	3409825	7758408	1350541
Sample-615	1268083665	2245824568	448156968	0	0	0	0	0	0	0	0	0	0	0	0	0	21539678	0	4909795	16234953	4606167
Sample-616	530517043	555191613	0	0	0	0	0	0	0	0	0	0	0	0	0	0	8773571	0	20735825	208781886	1176933385
Sample-617	194543959	1228852379	1715906	0	0	0	0	0	0	148920731	0	0	0	0	0	0	5858314	0	11888689	131736589	4288754
Sample-618	650425264	666021393	0	0	0	0	0	0	0	0	0	0	0	0	2185547	4419598	8364316	0	16038735	169115515	5389447
Sample-619	1638706500	1072460894	167315219	0	0	0	0	0	0	0	0	0	0	0	0	0	7273477	0	13443641	52874411	5793223
Sample-620	1174419137	815605579	115692414	0	0	0	0	0	0	0	0	0	0	0	0	0	5140850	0	8424576	36349394	5003142
Sample-621	869327150	1457191257	74851023	0	0	0	0	0	0	0	0	0	0	0	0	0	7962462	0	14050867	67638376	5164799
Sample-622	1035491239	1047996795	0	0	0	0	0	0	0	0	0	0	0	0	0	0	7288382	0	20168144	176448164	43277945
Sample-623	0	2046426597	0	3760015960	0	0	0	0	0	30400368	0	0	0	0	0	0	0	0	64827669	188978909	1384484131
Sample-624	750173905	1663743417	322970308	0	0	0	0	0	0	0	0	0	0	0	0	0	32549682	0	42240001	210820602	25416895
Sample-625	673800613	1765067787	299180555	0	0	0	0	0	0	0	0	0	0	0	0	0	25673609	0	41904685	269065626	54041581
Sample-626	2155921216	1733778125	90961923	16920948	0	0	0	0	0	0	0	0	0	0	0	7309882	36843543	0	64620338	364890495	60662796
Sample-627	947331760	1073715762	158220294	0	0	0	0	0	0	0	0	0	0	0	0	0	12216992	0	27674498	235431537	33534179
Sample-628	476017786	667338419	0	0	0	0	0	0	0	0	0	0	0	0	0	0	0	0	5031726	36408312	16185365
Sample-629	9328888981	975437230	9440433	0	0	0	0	0	0	0	0	0	0	0	0	0	4359805	0	3113808	33870537	7161371
Sample-630	701946431	789171973	7507741	0	0	0	0	0	0	0	0	0	0	0	0	0	0	0	2134732	23081944	6343534
Sample-631	160936660	1245918194	347065508	0	0	0	0	0	0	0	0	0	0	0	0	0	9053527	0	6966943	33388148	74519744
Sample-632	1628567227	741996489	0	0	0	0	0	0	0	0	0	0	0	0	0	0	0	0	0	4134954	0
Sample-633	434001347	438141310	11105637	0	0	0	0	0	0	0	0	0	0	0	0	0	3147968	0	4209551	22135557	9740502
Sample-634	507807110	722412757	112489853	0	0	0	0	0	0	0	0	0	0	0	0	0	8428809	0	19279732	133146213	64216322
Sample-635	399647581	604918839	81344878	0	0	0	0	0	0	0	0	0	0	0	0	0	6265388	0	14561004	96264410	51714925
Sample-636	147177655	595707241	85503028	0	0	0	0	0	0	0	0	0	0	0	0	0	5855146	0	6063930	30952623	91008515
Sample-637	590467030	454481760	54304293	0	0	0	0	0	0	0	0	0	0	0	0	0	0	0	4717702	28772586	14846107
Sample-638	616467563	600758651	86256268	0	0	0	0	0	0	0	0	0	0	0	0	0	0	0	6332333	40438372	14443103
Sample-639	180706790	128613468	6600522	0	0	0	0	0	0	0	0	0	0	0	0	0	0	0	1609093	4918032	6250833
Sample-640	194017154	122480709	8683291	0	0	0	0	0	0	0	0	0	0	0	0	0	3429078	0	5420197	41076180	31274661
Sample-641	291561494	22865294	0	0	0	0	0	0	0	0	0	0	0	0	0	0	0	0	4856702	23815390	14113809
Sample-642	871726617	93538973	0	0	0	0	0	0	0	0	0	0	0	0	0	0	6717304	0	16786155	153855213	155286591
Sample-643	264446940	305755889	8485703	0	0	0	0	0	0	0	0	0	0	0	0	0	0	0	1535498	14508188	8527357
Sample-644	680996633	2119097996	84271401	0	0	0	0	0	0	0	0	0	0	0	0	0	14558895	0	28908980	226535081	15822258
Sample-645	14945114	78588075	0	0	0	0	0	0	0	0	0	0	0	0	0	0	7809499	0	41124798	98658800	862313448
Sample-646	333819969	163357619	11838541	0	0	0	0	0	0	0	0	0	0	0	0	0	4970795	0	8375517	70085227	57151407
Sample-647	318525536	66496036	3766773	0	0	0	0	0	0	0	0	0	0	0	0	0	0	0	0	1937095	1660892
Sample-648	660489970	619726144	107381424	0	0	0	0	0	0	0	0	0	0	0	0	0	5724789	0	12794999	120503450	80728607
Sample-649	1816870257	311100905	26199189	200843367	0	0	0	0	0	0	0	0	0	0	0	0	9102837	0	12113369	44741638	3819829
Sample-650	23851215	11915089	0	0	0	0	0	0	0	0	0	0	0	0	0	0	114384620	0	677494564	1909168198	3917119227
Sample-651	22934272	11323858	0	0	0	0	0	0	0	0	0	0	0	0	0	0	103001458	0	617964652	1575592980	3815128956
Sample-652	972184517	463509628	19360580	0	0	0	0	0	0	0	0	0	0	0	0	0	3951169	0	5491943	39514645	7704134
Sample-653	522691608	437375893	0	0	0	0	0	0	0	0	0	0	0	0	0	0	7374213	0	17309581	154200082	104775830
Sample-654	334413795	480548939	64082727	0	0	0	0	0	0	0	0	0	0	0	0	0	0	0	3963558	24956211	15140545
Sample-655	982669200	1179570665	31223905	0	0	0	0	0	0	0	0	0	0	0	0	0	3958328	0	17829357	136649226	26537619
Sample-656	1167911205	1179570665	31223905	0	0	0	0	0	0	0	0	0	0	0	0	0	4074512	0	17820357	136649226	26537619
Sample-657	160019080	138904037	177996042	0	0	0	0	0	0	0	0	0	0	0	0	0	3577124	0	2227647	17736185	18393928
Sample-658	243836148	337079740	32203210	0	0	0	0	0	0	0	0	0	0	0	0	0	5605830	0	3967798	18293243	3860840
Sample-659	19784467	14269886	1354068	0	0	0	0	0	0	0	0	0	0	0	0	0	157267	0	82070	557283	327897
Sample-660	14922613	11093289	1137847	0	0	0	0	0	0	0	0	0	0	0	0	0	123857	0	159644	541069	1686533
Sample-661	293957558	362512694	2908961	0	0	0	0	0	0	0	0	0	0	0	0	0	1367332	0	1057538	6680137	4650654
Sample-662	137863076	2511356	1757028	0	0	0	0	0	0	0	0	0	0	0	0	0	0	0	0	1072269	1766460
Sample-663	112279067	516944596	50195431	0	0	0	0	0	0	0	0	0	0	0	0	0	0	0	2132052	14784254	10476432
Sample-664	737175280	2174930681	585737587	0	0	0	0	0	0	0	0	0	0	0	0	0	20454331	0	22407202	31868380	0
Sample-665	838829433	1653578408	188141412	0	0	0	0	0	0	30312891	0	21434949	0	0	0	15255718	72222002	0	154918299	1418131640	510588234
Sample-666	146310538	1155395287	46728544	0	0	0	0	0	0	0	0	0	0	0	0	0	248117995	0	86501784	469577352	1089800375
Sample-667	782471524	747670146	0	2436809	0	0	0	0	0	0	0	0	0	0	0	0	6466179	0	9938386	100822329	23177861
Sample-668	351720755	527349690	113226878	0	0	0	0	0	0	0	0	0	0	0	0	0	3568701	0	15436148	108818325	110416266
Sample-669	285849875	426890968	84572620	0	0	0	0	0	0	0	0	0	0	0	0	0	2648966	0	11950999	76335092	93759671
Sample-670	4974863	14863004	4723242	0	0	0	0	0	0	0	0	0	0	0	0	0	235099	0	154897	559998	1379978
Sample-671	1107718566	1144482580	4219568	54437058	0	3607906	0	0	0	0	0	0	0	0	2632394	4859465	6939753	0	6931965	49825591	0
Sample-672	21689850	15136218	3838442	0	0	0	0	0	0	0	0	0	0	0	0	0	79830	0	224852	1030645	1997021
Sample-673	1272321	24242382	0	0	0	0	0	0	0	0	0	0	0	0	0	0	0	0	0	0	1518305
Sample-674	821265266	1062704724	168732587	0	0	0	0	0	0	0	0	0	0	0	0	0	5322830	0	11831559	65802060	17865806
Sample-675	1302037204	1088553229	78678719	0	0	0	0	0	0	0	0	0	0	0	0	0	10844374	0	14956268	98514505	20867006
Sample-676	908863509	952414274	0	4086138	0	0	0	0	0	0	0	0	0	0	0	3242241	13791209	0	65274495	473355262	84222427
Sample-677	15518802	10690653	1813534	0	0	0	0	0	0	0	0	0	0	0	0	0	0	0	0	323617	130470
Sample-678	6983153788	0	721902970	0	0	0	0	0	0	0	0	0	0	0	0	0	98792492	0	117998199	277232784	13716639
Sample-679	1172231020	0	768378169	0	0	0	0	0	0	0	0	0	0	0	0	0	108930822	0	127011383	280962992	12931477
Sample-680	2067258420	1196931747	355308495	0	0	0	0	0	0	0	0	0	0	0	0	0	2374881	0	23819690	152580853	43870412
Sample-681	731431168	847002372	237733462	0	0	0	0	0	0	0	0	0	0	0	0	0	7913808	0	12320362	81621376	63606246
Sample-682	1548131155	780260613	42774978	0	0	0	0	0	0	0	0	0	0	0	2283385	12633410	72973157	0	178816982	1330973386	1062882508
Sample-683	1453790964	780260613	42774978	0	0	0	0	0	0	0	0	0	0	0	2283385	12633410	72973125	0	178816982	1330973386	1062882508
Sample-684	8758072	5177622830	453755384	0	0	228330069	0	0	0	0	0	0	0	0	115720	0	85597928	1172437602	15867204	52056360	954099981
Sample-685	993277113	7745962750	237180344	0	0	0	0	0	0	0	0	0	0	0	0	0	0	0	29870753	157679728	11161801
Sample-686	782270894	1613359872	1110693659	0	0	0	0	0	0	0	0	0	0	0	2615829	0	86875131	0	187774316	1016949570	1627971090
Sample-687	1187955975	442434297	60926608	1480095	0	0	0	0	0	0	0	0	0	0	0	0	0	0	1774727	12876896	0
Sample-688	110269227	236816705	179260785	3182615	0	0	0	0	0	0	0	0	0	0	0	0	17033310	0	20820802	135930105	56773416
Sample-689	120308284	1033631860	0	32114189	0	0	0	0	0	0	0	0	0	0	0	0	0	0	0	0	0
Sample-690	185693325	1257907461	0	40448085	0	0	0	0	0	0	0	0	0	0	0	0	0	0	0	0	0
Sample-691	76322915	811169714	0	19311310	0	0	0	0	0	0	0	0	0	0	0	0	0	0	0	0	0
Sample-692	15873971	11747643	2058875	0	0	0	0	0	0	0	0	0	0	0	0	0	175096	0	138345	899640	114978
Sample-693	830868773	913649811	60666213	0	0	0	0	0	0	0	0	0	0	0	0	0	4376405	0	2637245	24513197	2793424
Sample-694	11691621	11490862	1215494	0	0	0	0	0	0	0	0	0	0	0	0	0	128241	0	0	396786	87841
Sample-695	98780122	188056959	0	0	0	692845	0	0	0	0	0	0	0	0	0	0	1493058	0	2620426	12347554	5710727
Sample-696	23129221	375273136	0	1134309	0	0	0	0	0	0	0	0	0	0	0	0	0	0	1627896	2390571	9477560
Sample-697	23402885	1001074752	63542053	94144242	0	0	0	0	0	0	0	0	0	0	1891761	0	82235742	0	402182738	607536554	3099061877
Sample-698	1629831619	998750837	284081558	0	0	0	0	0	0	0	0	0	0	0	0	0	20022588	0	21572765	120359729	31203123
Sample-699	20993245	296731050	5303404	924886	0	0	0	0	0	0	0	0	0	0	0	0	0	0	1353659	5407774	7991554
Sample-700	1983933388	11598254515	130406721	0	0	0	0	0	0	0	0	0	0	0	0	0	26093987	0	20939229	107835003	8117875
Sample-701	713752952	2077957462	0	0	0	0	0	0	0	0	0	0	0	0	0	0	11129827	0	38986255	365833269	181076481
Sample-702	1057494303	1594248901	0	0	0	0	0	0	0	0	0	0	0	0	0	0	0	0	1418415	7300542	0
Sample-703	1710872343	874857466	3399995364	0	0	0	0	0	0	0	0	0	0	0	274857446	14516190	16522514	0	10211134	7989816	0
Sample-704	8790531	179092559	5203782	0	0	0	0	0	0	0	0	0	0	0	0	0	0	0	8784516	51490469	119291587
Sample-705	744317018	576558513	275053642	0	0	0	0	0	0	0	0	0	0	0	0	11228910	17889514	0	37341046	323723905	100472207
Sample-706	724501674	1342629427	75469950	21789091	0	0	0	0	0	0	0	0	0	0	0	4931464	28390230	0	77214403	704993529	126265761
