# Supplementary material for: Analysis of Illicit Street Heroin Seized in Pakistan by Gas Chromatography–Mass Spectrometry (GC‐MS) for Identification of Adulterants and Impurities
Source: Int J Anal Chem. 2026 Mar 1;2026:4301930. doi: 10.1155/ianc/4301930 (PMC12950829; doi:10.1155/ianc/4301930)
Supplement: Supplementary file 1 — Supporting Information Additional supporting information can be found online in the Supporting Information section. [file IANC-2026-4301930-s001.zip › Supplementary Table S3.xlsx]

## Sheet: Sheet1
Constituent	Number	Cumulative	Cumulative %
Caffeine	673	673	0.37493
Acetaminophen	545	1218	0.678552
Diazepam	385	1603	0.893036
Dextromethorphan	145	1748	0.973816
Clotrimazole	20	1768	0.984958
Lidocaine	8	1776	0.989415
Tramadol	6	1782	0.992758
Nicotinamide	4	1786	0.994986
Ketamine	4	1790	0.997214
Etriacetam	1	1791	0.997772
Chlorpheniramine	1	1792	0.998329
Phenobarbital	1	1793	0.998886
Levorphanol	1	1794	0.999443
Chloroquine	1	1795	1
